# Supplementary material for: ﻿An integrated taxonomic revision of Ctonoxylon (Coleoptera, Curculionidae, Scolytinae) reveals new Malagasy species originating from multiple recent colonisations of the island
Source: Zookeys. 2024 May 28;1203:95–130. doi: 10.3897/zookeys.1203.123757 (PMC11150870; doi:10.3897/zookeys.1203.123757)
Supplement: XML Treatment for Ctonoxylon [file zookeys.1203.123757-treatment1.xml]

<!DOCTYPE tp:taxon-treatment
  PUBLIC "-//TaxonX//DTD Taxonomic Treatment Publishing DTD v0 20100105//EN" "tax-treatment-NSO.dtd">
<tp:taxon-treatment xmlns:tp="http://www.plazi.org/taxpub"><tp:treatment-meta><kwd-group><label>Taxon classification</label><kwd>
                <named-content content-type="kingdom">Animalia</named-content>
              </kwd><kwd>
                <named-content content-type="order">Coleoptera</named-content>
              </kwd><kwd>
                <named-content content-type="family">Curculionidae</named-content>
              </kwd></kwd-group><mixed-citation publication-type="journal"><person-group><name><surname>Jordal</surname><given-names>Bjarte H.</given-names></name></person-group><article-title>﻿An integrated taxonomic revision of <italic><tp:taxon-name><tp:taxon-name-part taxon-name-part-type="genus" reg="Ctonoxylon">Ctonoxylon</tp:taxon-name-part></tp:taxon-name></italic> (<tp:taxon-name><tp:taxon-name-part taxon-name-part-type="order">Coleoptera</tp:taxon-name-part></tp:taxon-name>, <tp:taxon-name><tp:taxon-name-part taxon-name-part-type="family">Curculionidae</tp:taxon-name-part></tp:taxon-name>, <tp:taxon-name><tp:taxon-name-part taxon-name-part-type="subfamily">Scolytinae</tp:taxon-name-part></tp:taxon-name>) reveals new Malagasy species originating from multiple recent colonisations of the island</article-title><source>Zookeys</source><day>28</day><month>05</month><year>2024</year><volume>1203</volume><fpage>95</fpage><lpage>130</lpage><pub-id pub-id-type="doi">10.3897/zookeys.1203.123757</pub-id></mixed-citation></tp:treatment-meta><tp:nomenclature><label>﻿Genus</label><tp:taxon-name>
              <object-id xmlns:xlink="http://www.w3.org/1999/xlink" content-type="arpha" xlink:type="simple">AEB09E4C-1DDA-5890-93CC-674438501581</object-id>
              <tp:taxon-name-part taxon-name-part-type="genus" reg="Ctonoxylon">Ctonoxylon</tp:taxon-name-part>
            </tp:taxon-name><tp:taxon-authority>Hagedorn, 1910</tp:taxon-authority></tp:nomenclature><tp:treatment-sec sec-type="type species" id="SECID0EDDBG"><title>Type species.</title><p><italic><tp:taxon-name><tp:taxon-name-part taxon-name-part-type="genus" reg="Ctonoxylon">Ctonoxylon</tp:taxon-name-part><tp:taxon-name-part taxon-name-part-type="species" reg="auratum">auratum</tp:taxon-name-part></tp:taxon-name></italic> Hagedorn, 1910: 4, subsequent designation by <xref ref-type="bibr" rid="B7">Hopkins (1914)</xref>: 119.</p></tp:treatment-sec><tp:treatment-sec sec-type="diagnosis" id="SECID0EYDBG"><title>Diagnosis.</title><p>Typical for subtribe <tp:taxon-name><tp:taxon-name-part taxon-name-part-type="subtribe">Xyloctonina</tp:taxon-name-part></tp:taxon-name>, with stout and rounded body shape, eyes divided, and protibia on its anterior face with a deep groove. Antennal funiculus 7-segmented, club with oblique lateral septum, sutures faint or obscure, asymmetrical; pronotum with pair of teeth in females at the anterior margin, in males just behind anterior margin, teeth occasionally fused, or divided into four parts. Elytral declivity steep, abdominal ventrites flat or gently rising towards elytral apex.</p></tp:treatment-sec><tp:treatment-sec sec-type="Sexual dimorphism" id="SECID0EDEBG"><title>Sexual dimorphism.</title><p>Dimorphism between males and females has not been clearly formulated in previous work. Nevertheless, the male pronotum has a pair of raised teeth located a little behind the front margin whereas the females have the pair of teeth at the margin and slightly closer to each other. Occasionally the male frons is also slightly modified in some species, either with the central area shinier, or with longer setae, or with patterns of transverse wrinkles. In at least one species (<italic><tp:taxon-name><tp:taxon-name-part taxon-name-part-type="genus" reg="Ctonoxylon">C.</tp:taxon-name-part><tp:taxon-name-part taxon-name-part-type="species" reg="montanum">montanum</tp:taxon-name-part></tp:taxon-name></italic>) the degree of inflation of the elytral apex differs between the sexes (<xref ref-type="bibr" rid="B17">Schedl 1972</xref>).</p></tp:treatment-sec><tp:treatment-sec sec-type="comments" id="SECID0EYEBG"><title>Comments.</title><p>Recent phylogenetic analyses (<xref ref-type="bibr" rid="B9">Jordal 2023</xref>) supported a separate position of <italic><tp:taxon-name><tp:taxon-name-part taxon-name-part-type="genus" reg="Ctonoxylon">Ctonoxylon</tp:taxon-name-part></tp:taxon-name></italic> in <tp:taxon-name><tp:taxon-name-part taxon-name-part-type="subtribe">Xyloctonina</tp:taxon-name-part></tp:taxon-name> as the sister lineage to the three other genera <italic><tp:taxon-name><tp:taxon-name-part taxon-name-part-type="genus" reg="Scolytomimus">Scolytomimus</tp:taxon-name-part></tp:taxon-name></italic>, <italic><tp:taxon-name><tp:taxon-name-part taxon-name-part-type="genus" reg="Xyloctonus">Xyloctonus</tp:taxon-name-part></tp:taxon-name></italic>, and <italic><tp:taxon-name><tp:taxon-name-part taxon-name-part-type="genus" reg="Cryphalomimus">Cryphalomimus</tp:taxon-name-part></tp:taxon-name></italic>.</p></tp:treatment-sec><ref-list><ref id="B7"><mixed-citation xmlns:xlink="http://www.w3.org/1999/xlink" xlink:type="simple"><person-group><name name-style="western"><surname>Hopkins</surname><given-names>AD</given-names></name></person-group> (<year>1914</year>) <article-title>List of generic names and their type-species in the coleopterous superfamily <tp:taxon-name><tp:taxon-name-part taxon-name-part-type="superfamily">Scolytoidea</tp:taxon-name-part></tp:taxon-name>.</article-title><source>Proceedings of the United States National Museum</source><volume>48</volume>(<issue>2066</issue>): <fpage>115</fpage>–<lpage>136</lpage>. <ext-link xlink:href="10.5479/si.00963801.2066.115" ext-link-type="doi" xlink:type="simple">https://doi.org/10.5479/si.00963801.2066.115</ext-link></mixed-citation></ref><ref id="B17"><mixed-citation xmlns:xlink="http://www.w3.org/1999/xlink" xlink:type="simple"><person-group><name name-style="western"><surname>Schedl</surname><given-names>KE</given-names></name></person-group> (<year>1972</year>) <article-title>Entomological explorations in Ghana by Dr. S. Endrody-Younga, 8. Zur <tp:taxon-name><tp:taxon-name-part taxon-name-part-type="superfamily">Scolytoidea</tp:taxon-name-part></tp:taxon-name> Fauna von Ghana (<tp:taxon-name><tp:taxon-name-part taxon-name-part-type="order">Coleoptera</tp:taxon-name-part></tp:taxon-name>). 284 Beitrag.</article-title><source>Annales Historico-Naturales Musei Nationalis Hungarici</source><volume>64</volume>: <fpage>277</fpage>–<lpage>294</lpage>.</mixed-citation></ref><ref id="B9"><mixed-citation xmlns:xlink="http://www.w3.org/1999/xlink" xlink:type="simple"><person-group><name name-style="western"><surname>Jordal</surname><given-names>BH</given-names></name></person-group> (<year>2023</year>) <article-title><tp:taxon-name><tp:taxon-name-part taxon-name-part-type="subtribe">Glostatina</tp:taxon-name-part></tp:taxon-name>, a new xyloctonine subtribe for <italic><tp:taxon-name><tp:taxon-name-part taxon-name-part-type="genus">Glostatus</tp:taxon-name-part></tp:taxon-name></italic> (<tp:taxon-name><tp:taxon-name-part taxon-name-part-type="order">Coleoptera</tp:taxon-name-part></tp:taxon-name>: <tp:taxon-name><tp:taxon-name-part taxon-name-part-type="family">Curculionidae</tp:taxon-name-part></tp:taxon-name>), based on clear genetic and morphological differences.</article-title><source>European Journal of Entomology</source><volume>120</volume>: <fpage>199</fpage>–<lpage>232</lpage>. <ext-link xlink:href="10.14411/eje.2023.025" ext-link-type="doi" xlink:type="simple">https://doi.org/10.14411/eje.2023.025</ext-link></mixed-citation></ref></ref-list></tp:taxon-treatment>
