# Supplementary material for: ﻿An integrated taxonomic revision of Ctonoxylon (Coleoptera, Curculionidae, Scolytinae) reveals new Malagasy species originating from multiple recent colonisations of the island
Source: Zookeys. 2024 May 28;1203:95–130. doi: 10.3897/zookeys.1203.123757 (PMC11150870; doi:10.3897/zookeys.1203.123757)
Supplement: XML Treatment for Ctonoxylon hirtellum [file zookeys.1203.123757-treatment2.xml]

<!DOCTYPE tp:taxon-treatment
  PUBLIC "-//TaxonX//DTD Taxonomic Treatment Publishing DTD v0 20100105//EN" "tax-treatment-NSO.dtd">
<tp:taxon-treatment xmlns:tp="http://www.plazi.org/taxpub"><tp:treatment-meta><kwd-group><label>Taxon classification</label><kwd>
                <named-content content-type="kingdom">Animalia</named-content>
              </kwd><kwd>
                <named-content content-type="order">Coleoptera</named-content>
              </kwd><kwd>
                <named-content content-type="family">Curculionidae</named-content>
              </kwd></kwd-group><mixed-citation publication-type="journal"><person-group><name><surname>Jordal</surname><given-names>Bjarte H.</given-names></name></person-group><article-title>﻿An integrated taxonomic revision of <italic><tp:taxon-name><tp:taxon-name-part taxon-name-part-type="genus" reg="Ctonoxylon">Ctonoxylon</tp:taxon-name-part></tp:taxon-name></italic> (<tp:taxon-name><tp:taxon-name-part taxon-name-part-type="order">Coleoptera</tp:taxon-name-part></tp:taxon-name>, <tp:taxon-name><tp:taxon-name-part taxon-name-part-type="family">Curculionidae</tp:taxon-name-part></tp:taxon-name>, <tp:taxon-name><tp:taxon-name-part taxon-name-part-type="subfamily">Scolytinae</tp:taxon-name-part></tp:taxon-name>) reveals new Malagasy species originating from multiple recent colonisations of the island</article-title><source>Zookeys</source><day>28</day><month>05</month><year>2024</year><volume>1203</volume><fpage>95</fpage><lpage>130</lpage><pub-id pub-id-type="doi">10.3897/zookeys.1203.123757</pub-id></mixed-citation></tp:treatment-meta><tp:nomenclature><label>﻿</label><tp:taxon-name>
              <object-id xmlns:xlink="http://www.w3.org/1999/xlink" content-type="arpha" xlink:type="simple">AAD3E5AC-6D45-567B-A469-360DBA04B81C</object-id>
              <tp:taxon-name-part taxon-name-part-type="genus" reg="Ctonoxylon">Ctonoxylon</tp:taxon-name-part>
              <tp:taxon-name-part taxon-name-part-type="species" reg="hirtellum">hirtellum</tp:taxon-name-part>
            </tp:taxon-name><tp:taxon-authority>Schedl</tp:taxon-authority><xref ref-type="fig" rid="F3">Figs 12</xref><xref ref-type="fig" rid="F3">, 15</xref><xref ref-type="fig" rid="F3">, 18</xref><tp:nomenclature-citation-list><tp:nomenclature-citation><tp:taxon-name>
                  <tp:taxon-name-part taxon-name-part-type="genus" reg="Ctonoxylon">Ctonoxylon</tp:taxon-name-part>
                  <tp:taxon-name-part taxon-name-part-type="species" reg="hirtellum">hirtellum</tp:taxon-name-part>
                </tp:taxon-name><comment>Schedl, 1971: 9.</comment></tp:nomenclature-citation></tp:nomenclature-citation-list></tp:nomenclature><tp:treatment-sec sec-type="type material" id="SECID0EBIBG"><title>Type material.</title><p><bold><italic>Holotype</italic></bold>, male: Congo Belge [Democratic Republic of the Congo], Yangambi, 2.VII.1952, K.E. Schedl leg. [<named-content xmlns:xlink="http://www.w3.org/1999/xlink" content-type="dwc:institutional_code" xlink:title="Naturhistorisches Museum, Vienna, Austria" xlink:href="http://grbio.org/institution/naturhistorisches-museum-wien-0" xlink:type="simple">NHMW</named-content>].</p></tp:treatment-sec><tp:treatment-sec sec-type="diagnosis" id="SECID0ERIBG"><title>Diagnosis.</title><p>Length 1.5 mm, 2.1× as long as wide, colour pale brown. Eye parts closely separated (by scapus thickness); pronotal eye scraper weakly developed, faint carina near anterior lateral margin from scraper to coxa, without associated groove or propleural pit; scutellar shield at same level as elytra; elytral striae impressed, punctures slightly elongated, separated by 2–3× their diameter; elytral vestiture consisting of long hairlike setae separated within rows by a little less than their length; elytral apex slightly extended with sharp tubercles along the posterior margin.</p></tp:treatment-sec><tp:treatment-sec sec-type="distribution" id="SECID0EWIBG"><title>Distribution.</title><p>Democratic Republic of the Congo.</p></tp:treatment-sec><tp:treatment-sec sec-type="biology" id="SECID0E2IBG"><title>Biology.</title><p>Nothing known except collected in a tropical lowland rainforest.</p></tp:treatment-sec><tp:treatment-sec><!--Section generated to contain objects referenced in tp:taxon-treatment.--><fig id="F3" position="float" orientation="portrait"><object-id xmlns:xlink="http://www.w3.org/1999/xlink" content-type="doi" xlink:type="simple">10.3897/zookeys.1203.123757.figures12-20</object-id><object-id xmlns:xlink="http://www.w3.org/1999/xlink" content-type="arpha" xlink:type="simple">E1DDFD69-19B6-52E1-9C25-31C2F827185E</object-id><label>Figures 12–20.</label><caption><p>Dorsal, lateral, and front views of <bold>12, 15, 18</bold><italic><tp:taxon-name><tp:taxon-name-part taxon-name-part-type="genus" reg="Ctonoxylon">Ctonoxylon</tp:taxon-name-part><tp:taxon-name-part taxon-name-part-type="species" reg="hirtellum">hirtellum</tp:taxon-name-part></tp:taxon-name></italic> male holotype <bold>13, 16, 19</bold><italic><tp:taxon-name><tp:taxon-name-part taxon-name-part-type="genus" reg="Ctonoxylon">Ctonoxylon</tp:taxon-name-part><tp:taxon-name-part taxon-name-part-type="species" reg="festivum">festivum</tp:taxon-name-part></tp:taxon-name></italic> female holotype, and <bold>14, 17, 20</bold><italic><tp:taxon-name><tp:taxon-name-part taxon-name-part-type="genus" reg="Ctonoxylon">Ctonoxylon</tp:taxon-name-part><tp:taxon-name-part taxon-name-part-type="species" reg="dentigerum">dentigerum</tp:taxon-name-part></tp:taxon-name></italic> male holotype, syn. nov. (= <italic><tp:taxon-name><tp:taxon-name-part taxon-name-part-type="genus" reg="Ctonoxylon">Ctonoxylon</tp:taxon-name-part><tp:taxon-name-part taxon-name-part-type="species" reg="festivum">festivum</tp:taxon-name-part></tp:taxon-name></italic>).</p></caption><graphic xmlns:xlink="http://www.w3.org/1999/xlink" xlink:href="zookeys-1203-095_article-123757__-g003.jpg" position="float" orientation="portrait" xlink:type="simple" id="oo_1057221.jpg"><uri content-type="original_file" xlink:type="simple">https://binary.pensoft.net/fig/1057221</uri></graphic></fig></tp:treatment-sec></tp:taxon-treatment>
