# Supplementary material for: ﻿An integrated taxonomic revision of Ctonoxylon (Coleoptera, Curculionidae, Scolytinae) reveals new Malagasy species originating from multiple recent colonisations of the island
Source: Zookeys. 2024 May 28;1203:95–130. doi: 10.3897/zookeys.1203.123757 (PMC11150870; doi:10.3897/zookeys.1203.123757)
Supplement: XML Treatment for Ctonoxylon flavescens [file zookeys.1203.123757-treatment4.xml]

<!DOCTYPE tp:taxon-treatment
  PUBLIC "-//TaxonX//DTD Taxonomic Treatment Publishing DTD v0 20100105//EN" "tax-treatment-NSO.dtd">
<tp:taxon-treatment xmlns:tp="http://www.plazi.org/taxpub"><tp:treatment-meta><kwd-group><label>Taxon classification</label><kwd>
                <named-content content-type="kingdom">Animalia</named-content>
              </kwd><kwd>
                <named-content content-type="order">Coleoptera</named-content>
              </kwd><kwd>
                <named-content content-type="family">Curculionidae</named-content>
              </kwd></kwd-group><mixed-citation publication-type="journal"><person-group><name><surname>Jordal</surname><given-names>Bjarte H.</given-names></name></person-group><article-title>﻿An integrated taxonomic revision of <italic><tp:taxon-name><tp:taxon-name-part taxon-name-part-type="genus" reg="Ctonoxylon">Ctonoxylon</tp:taxon-name-part></tp:taxon-name></italic> (<tp:taxon-name><tp:taxon-name-part taxon-name-part-type="order">Coleoptera</tp:taxon-name-part></tp:taxon-name>, <tp:taxon-name><tp:taxon-name-part taxon-name-part-type="family">Curculionidae</tp:taxon-name-part></tp:taxon-name>, <tp:taxon-name><tp:taxon-name-part taxon-name-part-type="subfamily">Scolytinae</tp:taxon-name-part></tp:taxon-name>) reveals new Malagasy species originating from multiple recent colonisations of the island</article-title><source>Zookeys</source><day>28</day><month>05</month><year>2024</year><volume>1203</volume><fpage>95</fpage><lpage>130</lpage><pub-id pub-id-type="doi">10.3897/zookeys.1203.123757</pub-id></mixed-citation></tp:treatment-meta><tp:nomenclature><label>﻿</label><tp:taxon-name>
              <object-id xmlns:xlink="http://www.w3.org/1999/xlink" content-type="arpha" xlink:type="simple">9C236C4C-9C63-5202-BADB-40E52A4580DF</object-id>
              <tp:taxon-name-part taxon-name-part-type="genus" reg="Ctonoxylon">Ctonoxylon</tp:taxon-name-part>
              <tp:taxon-name-part taxon-name-part-type="species" reg="flavescens">flavescens</tp:taxon-name-part>
            </tp:taxon-name><tp:taxon-authority>Hagedorn</tp:taxon-authority><xref ref-type="fig" rid="F4">Figs 21</xref><xref ref-type="fig" rid="F4">, 24</xref><xref ref-type="fig" rid="F4">, 27</xref><tp:nomenclature-citation-list><tp:nomenclature-citation><tp:taxon-name>
                  <tp:taxon-name-part taxon-name-part-type="genus" reg="Ctonoxylon">Ctonoxylon</tp:taxon-name-part>
                  <tp:taxon-name-part taxon-name-part-type="species" reg="flavescens">flavescens</tp:taxon-name-part>
                </tp:taxon-name><comment>Hagedorn, 1910: 4.</comment></tp:nomenclature-citation><tp:nomenclature-citation><tp:taxon-name>
                  <tp:taxon-name-part taxon-name-part-type="genus" reg="Ctonoxylon">Ctonoxylon</tp:taxon-name-part>
                  <tp:taxon-name-part taxon-name-part-type="species" reg="flavescens">flavescens</tp:taxon-name-part>
                  <tp:taxon-name-part taxon-name-part-type="subspecies" reg="usambaricum">usambaricum</tp:taxon-name-part>
                </tp:taxon-name><comment>Eggers, 1920: 38.</comment></tp:nomenclature-citation><tp:nomenclature-citation><tp:taxon-name>
                  <tp:taxon-name-part taxon-name-part-type="genus" reg="Ctonoxylon">Ctonoxylon</tp:taxon-name-part>
                  <tp:taxon-name-part taxon-name-part-type="species" reg="flavescens">flavescens</tp:taxon-name-part>
                  <tp:taxon-name-part taxon-name-part-type="subspecies" reg="opacum">opacum</tp:taxon-name-part>
                </tp:taxon-name><comment>Strohmeyer, nom. dub. – not published.</comment></tp:nomenclature-citation></tp:nomenclature-citation-list></tp:nomenclature><tp:treatment-sec sec-type="type material" id="SECID0EFUBG"><title>Type material.</title><p><bold><italic>Holotype</italic></bold>: Kamerun [<named-content xmlns:xlink="http://www.w3.org/1999/xlink" content-type="dwc:institutional_code" xlink:title="Museum für Naturkunde der Humboldt-Universität, Berlin, Germany" xlink:href="http://grbio.org/institution/museum-f%C3%BCr-naturkunde-2" xlink:type="simple">ZMHB</named-content>]; ‘type’ of <italic><tp:taxon-name><tp:taxon-name-part taxon-name-part-type="genus" reg="Ctonoxylon">C.</tp:taxon-name-part><tp:taxon-name-part taxon-name-part-type="species" reg="flavescens">flavescens</tp:taxon-name-part><tp:taxon-name-part taxon-name-part-type="subspecies" reg="opacum">opacum</tp:taxon-name-part></tp:taxon-name></italic>: Kamerun [<named-content xmlns:xlink="http://www.w3.org/1999/xlink" content-type="dwc:institutional_code" xlink:title="Senckenberg Deutsches Entomologisches Institut, Muncheberg, Germany" xlink:href="http://grbio.org/institution/senckenberg-deutsches-entomologisches-institut" xlink:type="simple">SDEI</named-content>]. Holotype of <italic><tp:taxon-name><tp:taxon-name-part taxon-name-part-type="genus" reg="Ctonoxylon">C.</tp:taxon-name-part><tp:taxon-name-part taxon-name-part-type="species" reg="flavescens">flavescens</tp:taxon-name-part><tp:taxon-name-part taxon-name-part-type="subspecies" reg="usambaricum">usambaricum</tp:taxon-name-part></tp:taxon-name></italic>: Mkulumusiberg 1000 m, bei Sigi Ostafrika [<named-content xmlns:xlink="http://www.w3.org/1999/xlink" content-type="dwc:institutional_code" xlink:title="Naturhistorisches Museum, Vienna, Austria" xlink:href="http://grbio.org/institution/naturhistorisches-museum-wien-0" xlink:type="simple">NHMW</named-content>].</p></tp:treatment-sec><tp:treatment-sec sec-type="diagnosis" id="SECID0E4VBG"><title>Diagnosis.</title><p>Length 2.2–3.1 mm. 2.1–2.3× as long as broad; colour brown, dull. Upper and lower eye parts separated by more than width of upper part; pronotal eye scraper acutely pointed; a sharp carina running from scraper to procoxa, without associated groove or propleural pit; scutellar shield at level with elytra; striae distinctly impressed; interstrial setae bristle-like, variable in length and placed irregularly in partly confused rows, without ground vestiture; elytral apex slightly emarginated; resting position of mesotibiae marked on metaventrite.</p></tp:treatment-sec><tp:treatment-sec sec-type="distribution" id="SECID0ECWBG"><title>Distribution.</title><p>Guinea, Ghana, Cameroon, Democratic Republic of the Congo, Gabon, Uganda (new country record), Tanzania.</p></tp:treatment-sec><tp:treatment-sec sec-type="New records" id="SECID0EHWBG"><title>New records.</title><p>Uganda, Masindi, Budongo, Nyabyeya [GIS: <named-content xmlns:xlink="http://www.w3.org/1999/xlink" content-type="dwc:verbatimCoordinates" xlink:type="simple"><named-content content-type="geo-json" specific-use="{&#34;type&#34;:&#34;Point&#34;,&#34;coordinates&#34;:[31.540000,1.673000]}" id="NCID0EQWBG" xlink:type="simple">1.673, 31.540</named-content></named-content>], 3. July. 1998, <italic>ex <tp:taxon-name><tp:taxon-name-part taxon-name-part-type="genus" reg="Ficus">Ficus</tp:taxon-name-part></tp:taxon-name></italic> branch, B. Jordal, leg. [<named-content xmlns:xlink="http://www.w3.org/1999/xlink" content-type="dwc:institutional_code" xlink:title="University Museum of Bergen, Norway" xlink:href="http://grbio.org/institution/museum-zoology-university-bergen-vertebrate-collections" xlink:type="simple">ZMUB</named-content>]; Budongo, BFP Station, Sonso [<named-content xmlns:xlink="http://www.w3.org/1999/xlink" content-type="dwc:verbatimCoordinates" xlink:type="simple"><named-content content-type="geo-json" specific-use="{&#34;type&#34;:&#34;Point&#34;,&#34;coordinates&#34;:[31.545000,1.723000]}" id="NCID0EFXBG" xlink:type="simple">1.723, 31.545</named-content></named-content>], 6.10.2004, T. Wagner leg. [1, <named-content xmlns:xlink="http://www.w3.org/1999/xlink" content-type="dwc:institutional_code" xlink:title="Zoologisches Forschungsmuseum “Alexander Koenig”, Bonn, Germany" xlink:href="http://grbio.org/institution/zoologisches-forschungsmuseum-alexander-koenig" xlink:type="simple">ZFMK</named-content>]; Kichwamba [<named-content xmlns:xlink="http://www.w3.org/1999/xlink" content-type="dwc:verbatimCoordinates" xlink:type="simple"><named-content content-type="geo-json" specific-use="{&#34;type&#34;:&#34;Point&#34;,&#34;coordinates&#34;:[30.200000,0.710000]}" id="NCID0ESXBG" xlink:type="simple">0.71, 30.20</named-content></named-content>], 25.04.1968, P.J. Spangler [1, <named-content xmlns:xlink="http://www.w3.org/1999/xlink" content-type="dwc:institutional_code" xlink:title="National Museum of Natural History, Washington D.C., USA" xlink:href="http://grbio.org/institution/smithsonian-institution-national-museum-natural-history-0" xlink:type="simple">USNM</named-content>]; Cameroon, Limbe, Ekande [GIS: <named-content xmlns:xlink="http://www.w3.org/1999/xlink" content-type="dwc:verbatimCoordinates" xlink:type="simple"><named-content content-type="geo-json" specific-use="{&#34;type&#34;:&#34;Point&#34;,&#34;coordinates&#34;:[9.172000,4.081000]}" id="NCID0E6XBG" xlink:type="simple">4.081, 9.172</named-content></named-content>], 1000 m. alt., 20. Nov. 2007, <italic>ex <tp:taxon-name><tp:taxon-name-part taxon-name-part-type="genus" reg="Cola">Cola</tp:taxon-name-part><tp:taxon-name-part taxon-name-part-type="species" reg="acuminata">acuminata</tp:taxon-name-part></tp:taxon-name></italic> standing tree, B. Jordal, leg [<named-content xmlns:xlink="http://www.w3.org/1999/xlink" content-type="dwc:institutional_code" xlink:title="University Museum of Bergen, Norway" xlink:href="http://grbio.org/institution/museum-zoology-university-bergen-vertebrate-collections" xlink:type="simple">ZMUB</named-content>]; [Ghana], ‘Gold Coast’, Takoradi [<named-content xmlns:xlink="http://www.w3.org/1999/xlink" content-type="dwc:verbatimCoordinates" xlink:type="simple"><named-content content-type="geo-json" specific-use="{&#34;type&#34;:&#34;Point&#34;,&#34;coordinates&#34;:[-1.750000,4.900000]}" id="NCID0EVYBG" xlink:type="simple">4.90, -1.75</named-content></named-content>], 10.12.1946, ex bark of mahogany logs [<italic><tp:taxon-name><tp:taxon-name-part taxon-name-part-type="genus" reg="Khaya">Khaya</tp:taxon-name-part><tp:taxon-name-part taxon-name-part-type="species" reg="ivorensis">ivorensis</tp:taxon-name-part></tp:taxon-name></italic>] [4, <named-content xmlns:xlink="http://www.w3.org/1999/xlink" content-type="dwc:institutional_code" xlink:title="National Museum of Natural History, Washington D.C., USA" xlink:href="http://grbio.org/institution/smithsonian-institution-national-museum-natural-history-0" xlink:type="simple">USNM</named-content>].</p></tp:treatment-sec><tp:treatment-sec sec-type="biology" id="SECID0EKZBG"><title>Biology.</title><p>Very little is known about this species despite frequent collections from many African countries. This study reports <italic><tp:taxon-name><tp:taxon-name-part taxon-name-part-type="genus" reg="Cola">Cola</tp:taxon-name-part></tp:taxon-name></italic> as a new host plant genus in the same family <tp:taxon-name><tp:taxon-name-part taxon-name-part-type="family">Malvaceae</tp:taxon-name-part></tp:taxon-name> as for the previously recorded <italic><tp:taxon-name><tp:taxon-name-part taxon-name-part-type="genus" reg="Triplochiton">Triplochiton</tp:taxon-name-part></tp:taxon-name></italic> (see <xref ref-type="bibr" rid="B15">Schedl 1961</xref>). Another new record from <italic><tp:taxon-name><tp:taxon-name-part taxon-name-part-type="genus" reg="Ficus">Ficus</tp:taxon-name-part></tp:taxon-name></italic> is in line with some other collections of closely related species taken from various <tp:taxon-name><tp:taxon-name-part taxon-name-part-type="family">Moraceae</tp:taxon-name-part></tp:taxon-name> genera (see below). It is also reported here from African mahogany logs (<tp:taxon-name><tp:taxon-name-part taxon-name-part-type="family">Meliaceae</tp:taxon-name-part></tp:taxon-name>), demonstrating a rather broad assembly of host plants. Records are generally from the bark of larger branches and trunks where the maternal egg tunnel is cut longitudinally. The male may stay at least until eggs are hatched, but not much longer (Table <xref ref-type="table" rid="T5">5</xref>). Brood size is moderately large, with 19–45 eggs or larvae.</p></tp:treatment-sec><tp:treatment-sec sec-type="comments" id="SECID0E31BG"><title>Comments.</title><p>This species and the next three are morphologically very similar and can easily be confused. DNA sequence data for COI and 28S from three of the species nevertheless clearly separate them (Table <xref ref-type="table" rid="T4">4</xref>, Fig. <xref ref-type="fig" rid="F2">11</xref>). Eastern and western populations of <italic><tp:taxon-name><tp:taxon-name-part taxon-name-part-type="genus" reg="Ctonoxylon">C.</tp:taxon-name-part><tp:taxon-name-part taxon-name-part-type="species" reg="flavescens">flavescens</tp:taxon-name-part></tp:taxon-name></italic> are also deeply, albeit less, diverged in the mitochondrial COI gene, but, more importantly, identical at the nuclear 28S gene. It is advisable to apply DNA sequence data to identify species in this complex group. The record from Madagascar is likely confused with the new species <italic><tp:taxon-name><tp:taxon-name-part taxon-name-part-type="genus" reg="Ctonoxylon">C.</tp:taxon-name-part><tp:taxon-name-part taxon-name-part-type="species" reg="tuberculatum">tuberculatum</tp:taxon-name-part></tp:taxon-name></italic> described in this work.</p></tp:treatment-sec><tp:treatment-sec><!--Section generated to contain objects referenced in tp:taxon-treatment.--><fig id="F4" position="float" orientation="portrait"><object-id xmlns:xlink="http://www.w3.org/1999/xlink" content-type="doi" xlink:type="simple">10.3897/zookeys.1203.123757.figures21-29</object-id><object-id xmlns:xlink="http://www.w3.org/1999/xlink" content-type="arpha" xlink:type="simple">7311C974-DF20-5FEA-9ED5-941A2CCEF11D</object-id><label>Figures 21–29.</label><caption><p>Dorsal, lateral, and front views of male <bold>21, 24, 27</bold><italic><tp:taxon-name><tp:taxon-name-part taxon-name-part-type="genus" reg="Ctonoxylon">Ctonoxylon</tp:taxon-name-part><tp:taxon-name-part taxon-name-part-type="species" reg="flavescens">flavescens</tp:taxon-name-part></tp:taxon-name></italic><bold>22, 25, 28</bold><italic><tp:taxon-name><tp:taxon-name-part taxon-name-part-type="genus" reg="Ctonoxylon">Ctonoxylon</tp:taxon-name-part><tp:taxon-name-part taxon-name-part-type="species" reg="bosqueiae">bosqueiae</tp:taxon-name-part></tp:taxon-name></italic> holotype, and <bold>23, 26, 29</bold><italic><tp:taxon-name><tp:taxon-name-part taxon-name-part-type="genus" reg="Ctonoxylon">Ctonoxylon</tp:taxon-name-part><tp:taxon-name-part taxon-name-part-type="species" reg="hirsutum">hirsutum</tp:taxon-name-part></tp:taxon-name></italic> stat. rev.</p></caption><graphic xmlns:xlink="http://www.w3.org/1999/xlink" xlink:href="zookeys-1203-095_article-123757__-g004.jpg" position="float" orientation="portrait" xlink:type="simple" id="oo_1057222.jpg"><uri content-type="original_file" xlink:type="simple">https://binary.pensoft.net/fig/1057222</uri></graphic></fig><table-wrap id="T5" position="float" orientation="portrait"><label>Table 5.</label><caption><p>Reproductive biology observed for <italic><tp:taxon-name><tp:taxon-name-part taxon-name-part-type="genus" reg="Ctonoxylon">Ctonoxylon</tp:taxon-name-part></tp:taxon-name></italic> species (*records from <xref ref-type="bibr" rid="B15">Schedl 1961</xref>). All observed species form monogynous pairs at the early stage of mating and egg laying. The two last columns indicate the offspring developmental stage where parents have permanently left the nest.</p></caption><table id="TID0EF6BI" rules="all"><tbody><tr><th rowspan="1" colspan="1">Species</th><th rowspan="1" colspan="1">Host family (majority)</th><th rowspan="1" colspan="1">Diam (cm)</th><th rowspan="1" colspan="1">egg tunnel direction</th><th rowspan="1" colspan="1">Brood size</th><th rowspan="1" colspan="1">males leave</th><th rowspan="1" colspan="1">females leave</th></tr><tr><td rowspan="1" colspan="1"><italic><tp:taxon-name><tp:taxon-name-part taxon-name-part-type="genus" reg="Ctonoxylon">Ctonoxylon</tp:taxon-name-part><tp:taxon-name-part taxon-name-part-type="species" reg="acuminatum">acuminatum</tp:taxon-name-part></tp:taxon-name></italic>*</td><td rowspan="1" colspan="1">
                  <tp:taxon-name><tp:taxon-name-part taxon-name-part-type="family">Apocynaceae</tp:taxon-name-part></tp:taxon-name>
                </td><td rowspan="1" colspan="1">5</td><td rowspan="1" colspan="1">transverse</td><td rowspan="1" colspan="1">36</td><td rowspan="1" colspan="1"/><td rowspan="1" colspan="1"/></tr><tr><td rowspan="1" colspan="1">
                  <italic>
                    <tp:taxon-name><tp:taxon-name-part taxon-name-part-type="genus" reg="Ctonoxylon">Ctonoxylon</tp:taxon-name-part><tp:taxon-name-part taxon-name-part-type="species" reg="amanicum">amanicum</tp:taxon-name-part></tp:taxon-name>
                  </italic>
                </td><td rowspan="1" colspan="1">(liana)</td><td rowspan="1" colspan="1">0.6–2.0</td><td rowspan="1" colspan="1">irregular</td><td rowspan="1" colspan="1"/><td rowspan="1" colspan="1"/><td rowspan="1" colspan="1"/></tr><tr><td rowspan="3" colspan="1">
                  <italic>
                    <tp:taxon-name><tp:taxon-name-part taxon-name-part-type="genus" reg="Ctonoxylon">Ctonoxylon</tp:taxon-name-part><tp:taxon-name-part taxon-name-part-type="species" reg="flavescens">flavescens</tp:taxon-name-part></tp:taxon-name>
                  </italic>
                </td><td rowspan="1" colspan="1">
                  <tp:taxon-name><tp:taxon-name-part taxon-name-part-type="family">Moraceae</tp:taxon-name-part></tp:taxon-name>
                </td><td rowspan="1" colspan="1">15</td><td rowspan="1" colspan="1">longitudinal</td><td rowspan="1" colspan="1">19-23</td><td rowspan="1" colspan="1">egg</td><td rowspan="1" colspan="1">pupa</td></tr><tr><td rowspan="1" colspan="1">
                  <tp:taxon-name><tp:taxon-name-part taxon-name-part-type="family">Malvaceae</tp:taxon-name-part></tp:taxon-name>
                </td><td rowspan="1" colspan="1">7</td><td rowspan="1" colspan="1">longitudinal</td><td rowspan="1" colspan="1">20-30</td><td rowspan="1" colspan="1">larva</td><td rowspan="1" colspan="1"/></tr><tr><td rowspan="1" colspan="1"><tp:taxon-name><tp:taxon-name-part taxon-name-part-type="family">Apocynaceae</tp:taxon-name-part></tp:taxon-name>*</td><td rowspan="1" colspan="1">2–4</td><td rowspan="1" colspan="1">longitudinal</td><td rowspan="1" colspan="1">30-45</td><td rowspan="1" colspan="1"/><td rowspan="1" colspan="1"/></tr><tr><td rowspan="1" colspan="1">
                  <italic>
                    <tp:taxon-name><tp:taxon-name-part taxon-name-part-type="genus" reg="Ctonoxylon">Ctonoxylon</tp:taxon-name-part><tp:taxon-name-part taxon-name-part-type="species" reg="methneri">methneri</tp:taxon-name-part></tp:taxon-name>
                  </italic>
                </td><td rowspan="1" colspan="1">
                  <tp:taxon-name><tp:taxon-name-part taxon-name-part-type="family">Oleaceae</tp:taxon-name-part></tp:taxon-name>
                </td><td rowspan="1" colspan="1">2–60</td><td rowspan="1" colspan="1">transverse</td><td rowspan="1" colspan="1">8–48</td><td rowspan="1" colspan="1">egg</td><td rowspan="1" colspan="1">larva</td></tr><tr><td rowspan="1" colspan="1">
                  <italic>
                    <tp:taxon-name><tp:taxon-name-part taxon-name-part-type="genus" reg="Ctonoxylon">Ctonoxylon</tp:taxon-name-part><tp:taxon-name-part taxon-name-part-type="species" reg="quadrispinum">quadrispinum</tp:taxon-name-part></tp:taxon-name>
                  </italic>
                </td><td rowspan="1" colspan="1">(liana)</td><td rowspan="1" colspan="1">4</td><td rowspan="1" colspan="1">transverse</td><td rowspan="1" colspan="1">50–60</td><td rowspan="1" colspan="1"/><td rowspan="1" colspan="1">pupa?</td></tr><tr><td rowspan="1" colspan="1">
                  <italic>
                    <tp:taxon-name><tp:taxon-name-part taxon-name-part-type="genus" reg="Ctonoxylon">Ctonoxylon</tp:taxon-name-part><tp:taxon-name-part taxon-name-part-type="species" reg="uniseriatum">uniseriatum</tp:taxon-name-part></tp:taxon-name>
                  </italic>
                </td><td rowspan="1" colspan="1">(liana)</td><td rowspan="1" colspan="1">0.8–3</td><td rowspan="1" colspan="1">longitudinal</td><td rowspan="1" colspan="1">3–8</td><td rowspan="1" colspan="1">egg</td><td rowspan="1" colspan="1">larva</td></tr></tbody></table></table-wrap><table-wrap id="T4" position="float" orientation="portrait"><label>Table 4.</label><caption><p>Genetic distances for species in the <italic><tp:taxon-name><tp:taxon-name-part taxon-name-part-type="genus" reg="Ctonoxylon">C.</tp:taxon-name-part><tp:taxon-name-part taxon-name-part-type="species" reg="flavescens">flavescens</tp:taxon-name-part></tp:taxon-name></italic> complex. COI p-distances in the lower left triangle, and 28S p-distances in upper right. The two samples of <italic><tp:taxon-name><tp:taxon-name-part taxon-name-part-type="genus" reg="Ctonoxylon">C.</tp:taxon-name-part><tp:taxon-name-part taxon-name-part-type="species" reg="flavescens">flavescens</tp:taxon-name-part></tp:taxon-name></italic> are from Uganda (U) and Cameroon (C).</p></caption><table id="TID0ESZBI" rules="all"><tbody><tr><th rowspan="2" colspan="2"/><th rowspan="1" colspan="4">28S</th></tr><tr><th rowspan="1" colspan="1"><italic><tp:taxon-name><tp:taxon-name-part taxon-name-part-type="genus" reg="Ctonoxylon"/><tp:taxon-name-part taxon-name-part-type="species" reg="flavescens">flavescens</tp:taxon-name-part></tp:taxon-name></italic> - U</th><th rowspan="1" colspan="1"><italic><tp:taxon-name><tp:taxon-name-part taxon-name-part-type="genus" reg="Ctonoxylon"/><tp:taxon-name-part taxon-name-part-type="species" reg="flavescens">flavescens</tp:taxon-name-part></tp:taxon-name></italic> - C</th><th rowspan="1" colspan="1">
                  <italic>
                    <tp:taxon-name><tp:taxon-name-part taxon-name-part-type="genus" reg="Ctonoxylon"/><tp:taxon-name-part taxon-name-part-type="species" reg="hirsutum">hirsutum</tp:taxon-name-part></tp:taxon-name>
                  </italic>
                </th><th rowspan="1" colspan="1">
                  <italic>
                    <tp:taxon-name><tp:taxon-name-part taxon-name-part-type="genus" reg="Ctonoxylon"/><tp:taxon-name-part taxon-name-part-type="species" reg="tuberculatum">tuberculatum</tp:taxon-name-part></tp:taxon-name>
                  </italic>
                </th></tr><tr><td rowspan="4" colspan="1">
                  <bold>COI</bold>
                </td><td rowspan="1" colspan="1"><italic><tp:taxon-name><tp:taxon-name-part taxon-name-part-type="genus" reg="Ctonoxylon"/><tp:taxon-name-part taxon-name-part-type="species" reg="flavescens">flavescens</tp:taxon-name-part></tp:taxon-name></italic> - U</td><td rowspan="1" colspan="1">–</td><td rowspan="1" colspan="1">0.0</td><td rowspan="1" colspan="1">2.6</td><td rowspan="1" colspan="1">1.8</td></tr><tr><td rowspan="1" colspan="1"><italic><tp:taxon-name><tp:taxon-name-part taxon-name-part-type="genus" reg="Ctonoxylon"/><tp:taxon-name-part taxon-name-part-type="species" reg="flavescens">flavescens</tp:taxon-name-part></tp:taxon-name></italic> - C</td><td rowspan="1" colspan="1">10.3</td><td rowspan="1" colspan="1">–</td><td rowspan="1" colspan="1">2.6</td><td rowspan="1" colspan="1">1.8</td></tr><tr><td rowspan="1" colspan="1">
                  <italic>
                    <tp:taxon-name><tp:taxon-name-part taxon-name-part-type="genus" reg="Ctonoxylon"/><tp:taxon-name-part taxon-name-part-type="species" reg="hirsutum">hirsutum</tp:taxon-name-part></tp:taxon-name>
                  </italic>
                </td><td rowspan="1" colspan="1">16.3</td><td rowspan="1" colspan="1">15.4</td><td rowspan="1" colspan="1">–</td><td rowspan="1" colspan="1">1.0</td></tr><tr><td rowspan="1" colspan="1">
                  <italic>
                    <tp:taxon-name><tp:taxon-name-part taxon-name-part-type="genus" reg="Ctonoxylon"/><tp:taxon-name-part taxon-name-part-type="species" reg="tuberculatum">tuberculatum</tp:taxon-name-part></tp:taxon-name>
                  </italic>
                </td><td rowspan="1" colspan="1">13.2</td><td rowspan="1" colspan="1">12.2</td><td rowspan="1" colspan="1">14.9</td><td rowspan="1" colspan="1">–</td></tr></tbody></table></table-wrap><fig id="F2" position="float" orientation="portrait"><object-id xmlns:xlink="http://www.w3.org/1999/xlink" content-type="doi" xlink:type="simple">10.3897/zookeys.1203.123757.figures10-11</object-id><object-id xmlns:xlink="http://www.w3.org/1999/xlink" content-type="arpha" xlink:type="simple">D66FDBDE-AA86-525B-B4EE-CA99C2AFBEDD</object-id><label>Figures 10–11.</label><caption><p>Phylogeny of <italic><tp:taxon-name><tp:taxon-name-part taxon-name-part-type="genus" reg="Ctonoxylon">Ctonoxylon</tp:taxon-name-part></tp:taxon-name></italic>. Node support is given as posterior probabilities above and parsimony bootstrap values below nodes <bold>10</bold> tree topology resulting from the parsimony analysis of 14 morphological characters for all species using implied weighting (<xref ref-type="bibr" rid="B5">Goloboff et al. 2018</xref>) <bold>11</bold> partial tree topology redrawn from a previously published Bayesian tree topology based on 1958 nucleotide position from three gene fragments (<xref ref-type="bibr" rid="B9">Jordal 2023</xref>). Species found in Madagascar marked in purple.</p></caption><graphic xmlns:xlink="http://www.w3.org/1999/xlink" xlink:href="zookeys-1203-095_article-123757__-g002.jpg" position="float" orientation="portrait" xlink:type="simple" id="oo_1057220.jpg"><uri content-type="original_file" xlink:type="simple">https://binary.pensoft.net/fig/1057220</uri></graphic></fig></tp:treatment-sec><ref-list><ref id="B15"><mixed-citation xmlns:xlink="http://www.w3.org/1999/xlink" xlink:type="simple"><person-group><name name-style="western"><surname>Schedl</surname><given-names>KE</given-names></name></person-group> (<year>1961</year>) <article-title><tp:taxon-name><tp:taxon-name-part taxon-name-part-type="family">Scolytidae</tp:taxon-name-part></tp:taxon-name> und <tp:taxon-name><tp:taxon-name-part taxon-name-part-type="family">Platypodidae</tp:taxon-name-part></tp:taxon-name> Afrikas. Band I (part). Familie <tp:taxon-name><tp:taxon-name-part taxon-name-part-type="family">Scolytidae</tp:taxon-name-part></tp:taxon-name>.</article-title><source>Revista de Entomologia de Moçambique</source><volume>4</volume>: <fpage>335</fpage>–<lpage>742</lpage>.</mixed-citation></ref><ref id="B5"><mixed-citation xmlns:xlink="http://www.w3.org/1999/xlink" xlink:type="simple"><person-group><name name-style="western"><surname>Goloboff</surname><given-names>PA</given-names></name><name name-style="western"><surname>Torres</surname><given-names>A</given-names></name><name name-style="western"><surname>Arias</surname><given-names>JS</given-names></name></person-group> (<year>2018</year>) <article-title>Weighted parsimony outperforms other methods of phylogenetic inference under models appropriate for morphology.</article-title><source>Cladistics</source><volume>34</volume>(<issue>4</issue>): <fpage>407</fpage>–<lpage>437</lpage>. <ext-link xlink:href="10.1111/cla.12205" ext-link-type="doi" xlink:type="simple">https://doi.org/10.1111/cla.12205</ext-link></mixed-citation></ref><ref id="B9"><mixed-citation xmlns:xlink="http://www.w3.org/1999/xlink" xlink:type="simple"><person-group><name name-style="western"><surname>Jordal</surname><given-names>BH</given-names></name></person-group> (<year>2023</year>) <article-title><tp:taxon-name><tp:taxon-name-part taxon-name-part-type="subtribe">Glostatina</tp:taxon-name-part></tp:taxon-name>, a new xyloctonine subtribe for <italic><tp:taxon-name><tp:taxon-name-part taxon-name-part-type="genus">Glostatus</tp:taxon-name-part></tp:taxon-name></italic> (<tp:taxon-name><tp:taxon-name-part taxon-name-part-type="order">Coleoptera</tp:taxon-name-part></tp:taxon-name>: <tp:taxon-name><tp:taxon-name-part taxon-name-part-type="family">Curculionidae</tp:taxon-name-part></tp:taxon-name>), based on clear genetic and morphological differences.</article-title><source>European Journal of Entomology</source><volume>120</volume>: <fpage>199</fpage>–<lpage>232</lpage>. <ext-link xlink:href="10.14411/eje.2023.025" ext-link-type="doi" xlink:type="simple">https://doi.org/10.14411/eje.2023.025</ext-link></mixed-citation></ref></ref-list></tp:taxon-treatment>
