# Supplementary material for: ﻿An integrated taxonomic revision of Ctonoxylon (Coleoptera, Curculionidae, Scolytinae) reveals new Malagasy species originating from multiple recent colonisations of the island
Source: Zookeys. 2024 May 28;1203:95–130. doi: 10.3897/zookeys.1203.123757 (PMC11150870; doi:10.3897/zookeys.1203.123757)
Supplement: XML Treatment for Ctonoxylon bosqueiae [file zookeys.1203.123757-treatment5.xml]

<!DOCTYPE tp:taxon-treatment
  PUBLIC "-//TaxonX//DTD Taxonomic Treatment Publishing DTD v0 20100105//EN" "tax-treatment-NSO.dtd">
<tp:taxon-treatment xmlns:tp="http://www.plazi.org/taxpub"><tp:treatment-meta><kwd-group><label>Taxon classification</label><kwd>
                <named-content content-type="kingdom">Animalia</named-content>
              </kwd><kwd>
                <named-content content-type="order">Coleoptera</named-content>
              </kwd><kwd>
                <named-content content-type="family">Curculionidae</named-content>
              </kwd></kwd-group><mixed-citation publication-type="journal"><person-group><name><surname>Jordal</surname><given-names>Bjarte H.</given-names></name></person-group><article-title>﻿An integrated taxonomic revision of <italic><tp:taxon-name><tp:taxon-name-part taxon-name-part-type="genus" reg="Ctonoxylon">Ctonoxylon</tp:taxon-name-part></tp:taxon-name></italic> (<tp:taxon-name><tp:taxon-name-part taxon-name-part-type="order">Coleoptera</tp:taxon-name-part></tp:taxon-name>, <tp:taxon-name><tp:taxon-name-part taxon-name-part-type="family">Curculionidae</tp:taxon-name-part></tp:taxon-name>, <tp:taxon-name><tp:taxon-name-part taxon-name-part-type="subfamily">Scolytinae</tp:taxon-name-part></tp:taxon-name>) reveals new Malagasy species originating from multiple recent colonisations of the island</article-title><source>Zookeys</source><day>28</day><month>05</month><year>2024</year><volume>1203</volume><fpage>95</fpage><lpage>130</lpage><pub-id pub-id-type="doi">10.3897/zookeys.1203.123757</pub-id></mixed-citation></tp:treatment-meta><tp:nomenclature><label>﻿</label><tp:taxon-name>
              <object-id xmlns:xlink="http://www.w3.org/1999/xlink" content-type="arpha" xlink:type="simple">7302EBD2-8A02-505E-B3A2-0E94DD628C91</object-id>
              <tp:taxon-name-part taxon-name-part-type="genus" reg="Ctonoxylon">Ctonoxylon</tp:taxon-name-part>
              <tp:taxon-name-part taxon-name-part-type="species" reg="bosqueiae">bosqueiae</tp:taxon-name-part>
            </tp:taxon-name><tp:taxon-authority>Schedl</tp:taxon-authority><xref ref-type="fig" rid="F4">Figs 22</xref><xref ref-type="fig" rid="F4">, 25</xref><xref ref-type="fig" rid="F4">, 28</xref><tp:nomenclature-citation-list><tp:nomenclature-citation><tp:taxon-name>
                  <tp:taxon-name-part taxon-name-part-type="genus" reg="Ctonoxylon">Ctonoxylon</tp:taxon-name-part>
                  <tp:taxon-name-part taxon-name-part-type="species" reg="bosqueiae">bosqueiae</tp:taxon-name-part>
                </tp:taxon-name><comment>Schedl, 1962: 66.</comment></tp:nomenclature-citation></tp:nomenclature-citation-list></tp:nomenclature><tp:treatment-sec sec-type="type material" id="SECID0E54BG"><title>Type material.</title><p><bold><italic>Holotype</italic></bold> and additional non-types from the type locality of <italic><tp:taxon-name><tp:taxon-name-part taxon-name-part-type="genus" reg="Ctonoxylon">C.</tp:taxon-name-part><tp:taxon-name-part taxon-name-part-type="species" reg="bosqueiae">bosqueiae</tp:taxon-name-part></tp:taxon-name></italic>: Ghana, Bobiri, Kumasi [<named-content xmlns:xlink="http://www.w3.org/1999/xlink" content-type="dwc:institutional_code" xlink:title="The Natural History Museum, London, UK" xlink:href="http://grbio.org/institution/natural-history-museum-london" xlink:type="simple">NHMUK</named-content>].</p></tp:treatment-sec><tp:treatment-sec sec-type="diagnosis" id="SECID0EZ5BG"><title>Diagnosis.</title><p>Body length 2.2–2.5 mm, 2.2–2.3× as long as broad; colour dark brown, dull. Upper and lower eye parts separated by more than width of upper part; pronotal eye scraper acutely pointed; a sharp carina running from scraper to procoxa, without associated groove or propleural pit; scutellar shield at level with elytra; striae distinctly impressed; interstrial setae bristle-like, variable in length and placed irregularly in rows, without ground vestiture; elytral apex entire; resting position of mesotibiae marked on metaventrite.</p></tp:treatment-sec><tp:treatment-sec sec-type="distribution" id="SECID0E55BG"><title>Distribution.</title><p>Ghana.</p></tp:treatment-sec><tp:treatment-sec sec-type="comments" id="SECID0ED6BG"><title>Comments.</title><p>This species is very similar to <italic><tp:taxon-name><tp:taxon-name-part taxon-name-part-type="genus" reg="Ctonoxylon">C.</tp:taxon-name-part><tp:taxon-name-part taxon-name-part-type="species" reg="flavescens">flavescens</tp:taxon-name-part></tp:taxon-name></italic> but differs by the nearly closed gap between the apical tip of each elytron. Genetic data are needed to test the validity of this species. It is only known from the type locality in Ghana. Other published records are removed on the suspicion being the similar and commonly occurring <italic><tp:taxon-name><tp:taxon-name-part taxon-name-part-type="genus" reg="Ctonoxylon">C.</tp:taxon-name-part><tp:taxon-name-part taxon-name-part-type="species" reg="flavescens">flavescens</tp:taxon-name-part></tp:taxon-name></italic> or <italic><tp:taxon-name><tp:taxon-name-part taxon-name-part-type="genus" reg="Ctonoxylon">C.</tp:taxon-name-part><tp:taxon-name-part taxon-name-part-type="species" reg="hirsutum">hirsutum</tp:taxon-name-part></tp:taxon-name></italic>. The hostplant <italic><tp:taxon-name><tp:taxon-name-part taxon-name-part-type="genus" reg="Trilepisium">Trilepisium</tp:taxon-name-part></tp:taxon-name></italic> is in the plant family <tp:taxon-name><tp:taxon-name-part taxon-name-part-type="family">Moraceae</tp:taxon-name-part></tp:taxon-name>, similar to many other host records for the <italic><tp:taxon-name><tp:taxon-name-part taxon-name-part-type="genus" reg="Ctonoxylon"/><tp:taxon-name-part taxon-name-part-type="species" reg="flavescens">flavescens</tp:taxon-name-part></tp:taxon-name></italic> group.</p></tp:treatment-sec><tp:treatment-sec><!--Section generated to contain objects referenced in tp:taxon-treatment.--><fig id="F4" position="float" orientation="portrait"><object-id xmlns:xlink="http://www.w3.org/1999/xlink" content-type="doi" xlink:type="simple">10.3897/zookeys.1203.123757.figures21-29</object-id><object-id xmlns:xlink="http://www.w3.org/1999/xlink" content-type="arpha" xlink:type="simple">7311C974-DF20-5FEA-9ED5-941A2CCEF11D</object-id><label>Figures 21–29.</label><caption><p>Dorsal, lateral, and front views of male <bold>21, 24, 27</bold><italic><tp:taxon-name><tp:taxon-name-part taxon-name-part-type="genus" reg="Ctonoxylon">Ctonoxylon</tp:taxon-name-part><tp:taxon-name-part taxon-name-part-type="species" reg="flavescens">flavescens</tp:taxon-name-part></tp:taxon-name></italic><bold>22, 25, 28</bold><italic><tp:taxon-name><tp:taxon-name-part taxon-name-part-type="genus" reg="Ctonoxylon">Ctonoxylon</tp:taxon-name-part><tp:taxon-name-part taxon-name-part-type="species" reg="bosqueiae">bosqueiae</tp:taxon-name-part></tp:taxon-name></italic> holotype, and <bold>23, 26, 29</bold><italic><tp:taxon-name><tp:taxon-name-part taxon-name-part-type="genus" reg="Ctonoxylon">Ctonoxylon</tp:taxon-name-part><tp:taxon-name-part taxon-name-part-type="species" reg="hirsutum">hirsutum</tp:taxon-name-part></tp:taxon-name></italic> stat. rev.</p></caption><graphic xmlns:xlink="http://www.w3.org/1999/xlink" xlink:href="zookeys-1203-095_article-123757__-g004.jpg" position="float" orientation="portrait" xlink:type="simple" id="oo_1057222.jpg"><uri content-type="original_file" xlink:type="simple">https://binary.pensoft.net/fig/1057222</uri></graphic></fig></tp:treatment-sec></tp:taxon-treatment>
