# Supplementary material for: ﻿An integrated taxonomic revision of Ctonoxylon (Coleoptera, Curculionidae, Scolytinae) reveals new Malagasy species originating from multiple recent colonisations of the island
Source: Zookeys. 2024 May 28;1203:95–130. doi: 10.3897/zookeys.1203.123757 (PMC11150870; doi:10.3897/zookeys.1203.123757)
Supplement: XML Treatment for Ctonoxylon tuberculatum [file zookeys.1203.123757-treatment7.xml]

<!DOCTYPE tp:taxon-treatment
  PUBLIC "-//TaxonX//DTD Taxonomic Treatment Publishing DTD v0 20100105//EN" "tax-treatment-NSO.dtd">
<tp:taxon-treatment xmlns:tp="http://www.plazi.org/taxpub"><tp:treatment-meta><kwd-group><label>Taxon classification</label><kwd>
                <named-content content-type="kingdom">Animalia</named-content>
              </kwd><kwd>
                <named-content content-type="order">Coleoptera</named-content>
              </kwd><kwd>
                <named-content content-type="family">Curculionidae</named-content>
              </kwd></kwd-group><mixed-citation publication-type="journal"><person-group><name><surname>Jordal</surname><given-names>Bjarte H.</given-names></name></person-group><article-title>﻿An integrated taxonomic revision of <italic><tp:taxon-name><tp:taxon-name-part taxon-name-part-type="genus" reg="Ctonoxylon">Ctonoxylon</tp:taxon-name-part></tp:taxon-name></italic> (<tp:taxon-name><tp:taxon-name-part taxon-name-part-type="order">Coleoptera</tp:taxon-name-part></tp:taxon-name>, <tp:taxon-name><tp:taxon-name-part taxon-name-part-type="family">Curculionidae</tp:taxon-name-part></tp:taxon-name>, <tp:taxon-name><tp:taxon-name-part taxon-name-part-type="subfamily">Scolytinae</tp:taxon-name-part></tp:taxon-name>) reveals new Malagasy species originating from multiple recent colonisations of the island</article-title><source>Zookeys</source><day>28</day><month>05</month><year>2024</year><volume>1203</volume><fpage>95</fpage><lpage>130</lpage><pub-id pub-id-type="doi">10.3897/zookeys.1203.123757</pub-id></mixed-citation></tp:treatment-meta><tp:nomenclature><label>﻿</label><tp:taxon-name>
              <object-id xmlns:xlink="http://www.w3.org/1999/xlink" content-type="arpha" xlink:type="simple">E94738BF-8DCA-5D94-B01E-4A87085E3EF4</object-id>
              <tp:taxon-name-part taxon-name-part-type="genus" reg="Ctonoxylon">Ctonoxylon</tp:taxon-name-part>
              <tp:taxon-name-part taxon-name-part-type="species" reg="tuberculatum">tuberculatum</tp:taxon-name-part>
              <object-id xmlns:xlink="http://www.w3.org/1999/xlink" content-type="zoobank" xlink:type="simple">https://zoobank.org/0921A825-BD54-4309-90AD-2345527F0034</object-id>
            </tp:taxon-name><tp:taxon-status xmlns:xlink="http://www.w3.org/1999/xlink" xlink:type="simple">sp. nov.</tp:taxon-status><xref ref-type="fig" rid="F5">Figs 30</xref><xref ref-type="fig" rid="F5">, 33</xref><xref ref-type="fig" rid="F5">, 36</xref></tp:nomenclature><tp:treatment-sec sec-type="type material" id="SECID0ERMAI"><title>Type material.</title><p><bold><italic>Holotype</italic></bold>, male: Madagascar, Diana prov., Montagne d’Ambre [GIS: <named-content xmlns:xlink="http://www.w3.org/1999/xlink" content-type="dwc:verbatimCoordinates" xlink:type="simple"><named-content content-type="geo-json" specific-use="{&#34;type&#34;:&#34;Point&#34;,&#34;coordinates&#34;:[49.170000,-12.540000]}" id="NCID0E6MAI" xlink:type="simple">-12.54, 49.17</named-content></named-content>], 1000 m alt., ex <italic><tp:taxon-name><tp:taxon-name-part taxon-name-part-type="genus" reg="Ficus">Ficus</tp:taxon-name-part></tp:taxon-name></italic> branch, 03.11.2019, B. Jordal, leg. [<named-content xmlns:xlink="http://www.w3.org/1999/xlink" content-type="dwc:institutional_code" xlink:title="University Museum of Bergen, Norway" xlink:href="http://grbio.org/institution/museum-zoology-university-bergen-vertebrate-collections" xlink:type="simple">ZMUB</named-content>]. Allotype [<named-content xmlns:xlink="http://www.w3.org/1999/xlink" content-type="dwc:institutional_code" xlink:title="University Museum of Bergen, Norway" xlink:href="http://grbio.org/institution/museum-zoology-university-bergen-vertebrate-collections" xlink:type="simple">ZMUB</named-content>] and paratype [<named-content xmlns:xlink="http://www.w3.org/1999/xlink" content-type="dwc:institutional_code" xlink:title="Naturhistorisches Museum, Vienna, Austria" xlink:href="http://grbio.org/institution/naturhistorisches-museum-wien-0" xlink:type="simple">NHMW</named-content>]: same data as holotype.</p></tp:treatment-sec><tp:treatment-sec sec-type="diagnosis" id="SECID0E1NAI"><title>Diagnosis.</title><p>Two teeth along the anterior margin of pronotum separated by more than width of a tooth; scattered interstrial setae separated within uniseriate rows by more than their length; posterior margin of elytra and declivital interstriae with sharp tubercles, largest tubercles on interstriae 1 and 3.</p></tp:treatment-sec><tp:treatment-sec sec-type="description" id="SECID0E6NAI"><title>Description.</title><p><bold>Male.</bold> Body length 3.0–3.1 mm, 2.1–2.2× as long as broad; colour brown. <bold><italic>Frons</italic></bold> flattened from upper level of eyes to epistoma, surface shrivelled; vestiture of fine short setae. Eyes divided, each part separated by a little more than size of upper half. Antennal funiculus 7-segmented; club setose, sutures and septum barely indicated. <bold><italic>Pronotum</italic></bold> coarsely asperate on anterior three quarters, two front teeth separated by little more than width of a tooth, located behind the margin. Anterior lateral margin of prothorax at middle with prominent eye scraper; a sharp carina running from eye scraper to near procoxa; propleural pit absent. <bold><italic>Scutellar shield</italic></bold> wider than long, oval. <bold><italic>Elytral</italic></bold> striae impressed, punctures irregular and small; interstriae rounded, densely micropunctate, vestiture consisting of uniseriate rows of slightly curved bristle-like setae and fine dense ground vestiture along the suture; elytral suture straight; elytral apex slightly emarginated, along the posterior margin and at each declivital interstriae with small sharp tubercles, at interstriae 1 and 3 tubercles 2–3× larger. <bold><italic>Metanepisternum</italic></bold> with mixed short bifid and longer bristle-like setae; metaventrite with simple hair-like setae; these sclerites on its anterior third partly glabrous and with small bifid setae, and with a swollen trace of mesotibia’s resting position. <bold>Female</bold> as in male, except anterior pair of teeth more closely placed and located along the anterior margin of the pronotum, and surface of the frons smooth.</p></tp:treatment-sec><tp:treatment-sec sec-type="etymology" id="SECID0E4OAI"><title>Etymology.</title><p>The Latin adjective <italic>tuberculatus</italic> in its neuter form, reflecting the tubercles on declivital interstriae which are more prominent than in related species.</p></tp:treatment-sec><tp:treatment-sec sec-type="distribution" id="SECID0ENPAI"><title>Distribution and biology.</title><p>Only known from the holotype locality in Madagascar where it was collected from very thick bark of a fallen <italic><tp:taxon-name><tp:taxon-name-part taxon-name-part-type="genus" reg="Ficus">Ficus</tp:taxon-name-part></tp:taxon-name></italic> branch (<tp:taxon-name><tp:taxon-name-part taxon-name-part-type="family">Moraceae</tp:taxon-name-part></tp:taxon-name>), 7 cm in diameter. Two pairs were collected at the early stage of tunnel construction, including a mating niche with a short egg tunnel.</p></tp:treatment-sec><tp:treatment-sec sec-type="comments" id="SECID0E6PAI"><title>Comments.</title><p>Previous records of <italic><tp:taxon-name><tp:taxon-name-part taxon-name-part-type="genus" reg="Ctonoxylon">C.</tp:taxon-name-part><tp:taxon-name-part taxon-name-part-type="species" reg="flavescens">flavescens</tp:taxon-name-part></tp:taxon-name></italic> from Madagascar are most likely <italic><tp:taxon-name><tp:taxon-name-part taxon-name-part-type="genus" reg="Ctonoxylon">C.</tp:taxon-name-part><tp:taxon-name-part taxon-name-part-type="species" reg="tuberculatum">tuberculatum</tp:taxon-name-part></tp:taxon-name></italic> as these two species are very similar. This could also be the case for records of <italic><tp:taxon-name><tp:taxon-name-part taxon-name-part-type="genus" reg="Ctonoxylon">C.</tp:taxon-name-part><tp:taxon-name-part taxon-name-part-type="species" reg="montanum">montanum</tp:taxon-name-part></tp:taxon-name></italic> (recorded as <italic><tp:taxon-name><tp:taxon-name-part taxon-name-part-type="genus" reg="Ctonoxylon">C.</tp:taxon-name-part><tp:taxon-name-part taxon-name-part-type="species" reg="longipilum">longipilum</tp:taxon-name-part></tp:taxon-name></italic>), in which the female mainly differs by the more closely set anterior teeth on the pronotum, and the stouter body. These two species are therefore removed from the list of Malagasy species.</p></tp:treatment-sec><tp:treatment-sec><!--Section generated to contain objects referenced in tp:taxon-treatment.--><fig id="F5" position="float" orientation="portrait"><object-id xmlns:xlink="http://www.w3.org/1999/xlink" content-type="doi" xlink:type="simple">10.3897/zookeys.1203.123757.figures30-38</object-id><object-id xmlns:xlink="http://www.w3.org/1999/xlink" content-type="arpha" xlink:type="simple">0AC1FD48-962C-5A32-B7B4-CB0315C1808F</object-id><label>Figures 30–38.</label><caption><p>Dorsal, lateral, and front views of <bold>30, 33, 36</bold><italic><tp:taxon-name><tp:taxon-name-part taxon-name-part-type="genus" reg="Ctonoxylon">Ctonoxylon</tp:taxon-name-part><tp:taxon-name-part taxon-name-part-type="species" reg="tuberculatum">tuberculatum</tp:taxon-name-part></tp:taxon-name></italic> sp. nov. male holotype <bold>31, 34, 37</bold><italic><tp:taxon-name><tp:taxon-name-part taxon-name-part-type="genus" reg="Ctonoxylon">Ctonoxylon</tp:taxon-name-part><tp:taxon-name-part taxon-name-part-type="species" reg="longipilum">longipilum</tp:taxon-name-part></tp:taxon-name></italic> female (= <italic><tp:taxon-name><tp:taxon-name-part taxon-name-part-type="genus" reg="Ctonoxylon">C.</tp:taxon-name-part><tp:taxon-name-part taxon-name-part-type="species" reg="montanum">montanum</tp:taxon-name-part></tp:taxon-name></italic>), and <bold>32, 35, 38</bold><italic><tp:taxon-name><tp:taxon-name-part taxon-name-part-type="genus" reg="Ctonoxylon">Ctonoxylon</tp:taxon-name-part><tp:taxon-name-part taxon-name-part-type="species" reg="nodosum">nodosum</tp:taxon-name-part></tp:taxon-name></italic> male holotype (= <italic><tp:taxon-name><tp:taxon-name-part taxon-name-part-type="genus" reg="Ctonoxylon">C.</tp:taxon-name-part><tp:taxon-name-part taxon-name-part-type="species" reg="montanum">montanum</tp:taxon-name-part></tp:taxon-name></italic>).</p></caption><graphic xmlns:xlink="http://www.w3.org/1999/xlink" xlink:href="zookeys-1203-095_article-123757__-g005.jpg" position="float" orientation="portrait" xlink:type="simple" id="oo_1057223.jpg"><uri content-type="original_file" xlink:type="simple">https://binary.pensoft.net/fig/1057223</uri></graphic></fig></tp:treatment-sec></tp:taxon-treatment>
