# Supplementary material for: ﻿An integrated taxonomic revision of Ctonoxylon (Coleoptera, Curculionidae, Scolytinae) reveals new Malagasy species originating from multiple recent colonisations of the island
Source: Zookeys. 2024 May 28;1203:95–130. doi: 10.3897/zookeys.1203.123757 (PMC11150870; doi:10.3897/zookeys.1203.123757)
Supplement: XML Treatment for Ctonoxylon montanum [file zookeys.1203.123757-treatment8.xml]

<!DOCTYPE tp:taxon-treatment
  PUBLIC "-//TaxonX//DTD Taxonomic Treatment Publishing DTD v0 20100105//EN" "tax-treatment-NSO.dtd">
<tp:taxon-treatment xmlns:tp="http://www.plazi.org/taxpub"><tp:treatment-meta><kwd-group><label>Taxon classification</label><kwd>
                <named-content content-type="kingdom">Animalia</named-content>
              </kwd><kwd>
                <named-content content-type="order">Coleoptera</named-content>
              </kwd><kwd>
                <named-content content-type="family">Curculionidae</named-content>
              </kwd></kwd-group><mixed-citation publication-type="journal"><person-group><name><surname>Jordal</surname><given-names>Bjarte H.</given-names></name></person-group><article-title>﻿An integrated taxonomic revision of <italic><tp:taxon-name><tp:taxon-name-part taxon-name-part-type="genus" reg="Ctonoxylon">Ctonoxylon</tp:taxon-name-part></tp:taxon-name></italic> (<tp:taxon-name><tp:taxon-name-part taxon-name-part-type="order">Coleoptera</tp:taxon-name-part></tp:taxon-name>, <tp:taxon-name><tp:taxon-name-part taxon-name-part-type="family">Curculionidae</tp:taxon-name-part></tp:taxon-name>, <tp:taxon-name><tp:taxon-name-part taxon-name-part-type="subfamily">Scolytinae</tp:taxon-name-part></tp:taxon-name>) reveals new Malagasy species originating from multiple recent colonisations of the island</article-title><source>Zookeys</source><day>28</day><month>05</month><year>2024</year><volume>1203</volume><fpage>95</fpage><lpage>130</lpage><pub-id pub-id-type="doi">10.3897/zookeys.1203.123757</pub-id></mixed-citation></tp:treatment-meta><tp:nomenclature><label>﻿</label><tp:taxon-name>
              <object-id xmlns:xlink="http://www.w3.org/1999/xlink" content-type="arpha" xlink:type="simple">DA32681E-5432-53FE-9D97-3E833B7BF082</object-id>
              <tp:taxon-name-part taxon-name-part-type="genus" reg="Ctonoxylon">Ctonoxylon</tp:taxon-name-part>
              <tp:taxon-name-part taxon-name-part-type="species" reg="montanum">montanum</tp:taxon-name-part>
            </tp:taxon-name><tp:taxon-authority>Eggers</tp:taxon-authority><xref ref-type="fig" rid="F5">Figs 31</xref><xref ref-type="fig" rid="F5">, 34</xref><xref ref-type="fig" rid="F5">, 37 [female]; 32, 35, 38 [male]</xref><tp:nomenclature-citation-list><tp:nomenclature-citation><tp:taxon-name>
                  <tp:taxon-name-part taxon-name-part-type="genus" reg="Ctonoxylon">Ctonoxylon</tp:taxon-name-part>
                  <tp:taxon-name-part taxon-name-part-type="species" reg="montanum">montanum</tp:taxon-name-part>
                </tp:taxon-name><comment>Eggers, 1922: 170.</comment></tp:nomenclature-citation><tp:nomenclature-citation><tp:taxon-name>
                  <tp:taxon-name-part taxon-name-part-type="genus" reg="Ctonoxylon">Ctonoxylon</tp:taxon-name-part>
                  <tp:taxon-name-part taxon-name-part-type="species" reg="longipilum">longipilum</tp:taxon-name-part>
                </tp:taxon-name><comment>Eggers, 1935: 308, syn. nov.</comment></tp:nomenclature-citation><tp:nomenclature-citation><tp:taxon-name>
                  <tp:taxon-name-part taxon-name-part-type="genus" reg="Ctonoxylon">Ctonoxylon</tp:taxon-name-part>
                  <tp:taxon-name-part taxon-name-part-type="species" reg="nodosum">nodosum</tp:taxon-name-part>
                </tp:taxon-name><comment>Eggers, 1940: 236, syn. nov.</comment></tp:nomenclature-citation></tp:nomenclature-citation-list></tp:nomenclature><tp:treatment-sec sec-type="Links" id="SECID0EIUAI"><title>Links.</title><p><ext-link xmlns:xlink="http://www.w3.org/1999/xlink" xlink:href="https://www.barkbeetles.info/photos_target_species.php?lookUp=7979" ext-link-type="uri" xlink:type="simple">https://www.barkbeetles.info/photos_target_species.php?lookUp=7979</ext-link>. <ext-link xmlns:xlink="http://www.w3.org/1999/xlink" xlink:href="https://www.barkbeetles.info/photos_target_species.php?lookUp=2193" ext-link-type="uri" xlink:type="simple">https://www.barkbeetles.info/photos_target_species.php?lookUp=2193</ext-link>.</p></tp:treatment-sec><tp:treatment-sec sec-type="type material" id="SECID0EYUAI"><title>Type material.</title><p><bold><italic>Holotype</italic></bold> female: Kamerun, Buea, XII.10, Hintz, leg. Type 60341 [<named-content xmlns:xlink="http://www.w3.org/1999/xlink" content-type="dwc:institutional_code" xlink:title="National Museum of Natural History, Washington D.C., USA" xlink:href="http://grbio.org/institution/smithsonian-institution-national-museum-natural-history-0" xlink:type="simple">USNM</named-content>]. <bold><italic>Holotype</italic></bold> of <italic><tp:taxon-name><tp:taxon-name-part taxon-name-part-type="genus" reg="Ctonoxylon">Ctonoxylon</tp:taxon-name-part><tp:taxon-name-part taxon-name-part-type="species" reg="longipilum">longipilum</tp:taxon-name-part></tp:taxon-name></italic>, female: [Tanzania] Mulange, Br. O. Afr. Type 60340 [<named-content xmlns:xlink="http://www.w3.org/1999/xlink" content-type="dwc:institutional_code" xlink:title="National Museum of Natural History, Washington D.C., USA" xlink:href="http://grbio.org/institution/smithsonian-institution-national-museum-natural-history-0" xlink:type="simple">USNM</named-content>]. <bold><italic>Holotype</italic></bold> of <italic><tp:taxon-name><tp:taxon-name-part taxon-name-part-type="genus" reg="Ctonoxylon">C.</tp:taxon-name-part><tp:taxon-name-part taxon-name-part-type="species" reg="nodosum">nodosum</tp:taxon-name-part></tp:taxon-name></italic>, male: [Democratic Republic of the Cogo] Congostaat, Mongbwalu [<named-content xmlns:xlink="http://www.w3.org/1999/xlink" content-type="dwc:verbatimCoordinates" xlink:type="simple"><named-content content-type="geo-json" specific-use="{&#34;type&#34;:&#34;Point&#34;,&#34;coordinates&#34;:[30.050000,1.930000]}" id="NCID0EMWAI" xlink:type="simple">1.93, 30.05</named-content></named-content>], [1200 m alt.] Mm Scholtz [<abbrev xmlns:xlink="http://www.w3.org/1999/xlink" content-type="institution" xlink:title="Musee Royal de l’Afrique Centrale, Tervuren, Belgium" id="ABBRID0ERWAI" xlink:type="simple">RMCA</abbrev>].</p></tp:treatment-sec><tp:treatment-sec sec-type="diagnosis" id="SECID0EWWAI"><title>Diagnosis.</title><p>Length 3.2–3.6 mm. 2.0–2.1× as long as broad; colour brown. Upper and lower eye parts separated by 1.5× the width of upper part; pronotal eye scraper acutely pointed; a sharp carina running from scraper to procoxa, without associated groove or propleural pit; scutellar shield at level with elytra; striae distinctly impressed, interstriae rounded, interstrial setae curved and bristle-like, variable in length and scattered irregularly within rows, denser on declivity, without ground vestiture; elytral apex in females slightly extended, entire, in males apical interstriae 1 and 2 fused and strongly inflated; resting position of mesotibiae marked on metaventrite.</p></tp:treatment-sec><tp:treatment-sec sec-type="distribution" id="SECID0E2WAI"><title>Distribution.</title><p>Ivory Coast, Ghana, Nigeria, Cameroon, Democratic Republic of the Congo, Uganda, Kenya, Tanzania</p></tp:treatment-sec><tp:treatment-sec sec-type="New records" id="SECID0EAXAI"><title>New records.</title><p>Ghana, Ashanti region, Kwadaso, 320 m., N6.42’ – W1.39’, Dr. S. Endrödy-Younga, mixed light, 25.II.1969 [1, <named-content xmlns:xlink="http://www.w3.org/1999/xlink" content-type="dwc:institutional_code" xlink:title="Naturhistorisches Museum, Vienna, Austria" xlink:href="http://grbio.org/institution/naturhistorisches-museum-wien-0" xlink:type="simple">NHMW</named-content>]; Ghana, Western Region, Ankasa, Nkwanta Camp, 8.6.2005, KB Miller, leg. [1, <named-content xmlns:xlink="http://www.w3.org/1999/xlink" content-type="dwc:institutional_code" xlink:title="University Museum of Bergen, Norway" xlink:href="http://grbio.org/institution/museum-zoology-university-bergen-vertebrate-collections" xlink:type="simple">ZMUB</named-content>]; Nigeria, Ibadan [<named-content xmlns:xlink="http://www.w3.org/1999/xlink" content-type="dwc:verbatimCoordinates" xlink:type="simple"><named-content content-type="geo-json" specific-use="{&#34;type&#34;:&#34;Point&#34;,&#34;coordinates&#34;:[3.850000,7.400000]}" id="NCID0ETXAI" xlink:type="simple">7.40, 3.85</named-content></named-content>], 01.11.1964, M.L. Jerath leg. [2, <named-content xmlns:xlink="http://www.w3.org/1999/xlink" content-type="dwc:institutional_code" xlink:title="National Museum of Natural History, Washington D.C., USA" xlink:href="http://grbio.org/institution/smithsonian-institution-national-museum-natural-history-0" xlink:type="simple">USNM</named-content>]; Nigeria, Ife, W. State [<named-content xmlns:xlink="http://www.w3.org/1999/xlink" content-type="dwc:verbatimCoordinates" xlink:type="simple"><named-content content-type="geo-json" specific-use="{&#34;type&#34;:&#34;Point&#34;,&#34;coordinates&#34;:[4.480000,7.480000]}" id="NCID0EAYAI" xlink:type="simple">7.48, 4.48</named-content></named-content>], 01.08.1971, T. Medler [3, <named-content xmlns:xlink="http://www.w3.org/1999/xlink" content-type="dwc:institutional_code" xlink:title="National Museum of Natural History, Washington D.C., USA" xlink:href="http://grbio.org/institution/smithsonian-institution-national-museum-natural-history-0" xlink:type="simple">USNM</named-content>]; Cameroon, Libamba, 10 km E of Makak [<named-content xmlns:xlink="http://www.w3.org/1999/xlink" content-type="dwc:verbatimCoordinates" xlink:type="simple"><named-content content-type="geo-json" specific-use="{&#34;type&#34;:&#34;Point&#34;,&#34;coordinates&#34;:[11.090000,3.540000]}" id="NCID0ENYAI" xlink:type="simple">3.54, 11.09</named-content></named-content>], 11.02.1974, black light, J.A. Gruwell leg. [1, <named-content xmlns:xlink="http://www.w3.org/1999/xlink" content-type="dwc:institutional_code" xlink:title="National Museum of Natural History, Washington D.C., USA" xlink:href="http://grbio.org/institution/smithsonian-institution-national-museum-natural-history-0" xlink:type="simple">USNM</named-content>].</p></tp:treatment-sec><tp:treatment-sec sec-type="comments" id="SECID0EXYAI"><title>Comments.</title><p>Type specimens of <italic><tp:taxon-name><tp:taxon-name-part taxon-name-part-type="genus" reg="Ctonoxylon">C.</tp:taxon-name-part><tp:taxon-name-part taxon-name-part-type="species" reg="longipilum">longipilum</tp:taxon-name-part></tp:taxon-name></italic> and <italic><tp:taxon-name><tp:taxon-name-part taxon-name-part-type="genus" reg="Ctonoxylon">C.</tp:taxon-name-part><tp:taxon-name-part taxon-name-part-type="species" reg="montanum">montanum</tp:taxon-name-part></tp:taxon-name></italic> are near identical and synonymised. The first species has only slightly longer curved elytral setae, but this feature varies between specimens. All specimens of the two nominal taxa are females as characterised by the pair of raised teeth along the anterior margin of the pronotum. Previously <xref ref-type="bibr" rid="B17">Schedl (1972)</xref> synonymised <italic><tp:taxon-name><tp:taxon-name-part taxon-name-part-type="genus" reg="Ctonoxylon">C.</tp:taxon-name-part><tp:taxon-name-part taxon-name-part-type="species" reg="nodosum">nodosum</tp:taxon-name-part></tp:taxon-name></italic> with <italic><tp:taxon-name><tp:taxon-name-part taxon-name-part-type="genus" reg="Ctonoxylon">C.</tp:taxon-name-part><tp:taxon-name-part taxon-name-part-type="species" reg="longipilum">longipilum</tp:taxon-name-part></tp:taxon-name></italic> due to the presumed sexual dimorphism expressed in the inflated elytral apex and the lack of raised teeth along the pronotal margin. Schedl’s view is supported and the synonym <italic><tp:taxon-name><tp:taxon-name-part taxon-name-part-type="genus" reg="Ctonoxylon">C.</tp:taxon-name-part><tp:taxon-name-part taxon-name-part-type="species" reg="nodosum">nodosum</tp:taxon-name-part></tp:taxon-name></italic> is therefore moved to <italic><tp:taxon-name><tp:taxon-name-part taxon-name-part-type="genus" reg="Ctonoxylon">C.</tp:taxon-name-part><tp:taxon-name-part taxon-name-part-type="species" reg="montanum">montanum</tp:taxon-name-part></tp:taxon-name></italic>.</p><fig id="F5" position="float" orientation="portrait"><object-id xmlns:xlink="http://www.w3.org/1999/xlink" content-type="doi" xlink:type="simple">10.3897/zookeys.1203.123757.figures30-38</object-id><object-id xmlns:xlink="http://www.w3.org/1999/xlink" content-type="arpha" xlink:type="simple">0AC1FD48-962C-5A32-B7B4-CB0315C1808F</object-id><label>Figures 30–38.</label><caption><p>Dorsal, lateral, and front views of <bold>30, 33, 36</bold><italic><tp:taxon-name><tp:taxon-name-part taxon-name-part-type="genus" reg="Ctonoxylon">Ctonoxylon</tp:taxon-name-part><tp:taxon-name-part taxon-name-part-type="species" reg="tuberculatum">tuberculatum</tp:taxon-name-part></tp:taxon-name></italic> sp. nov. male holotype <bold>31, 34, 37</bold><italic><tp:taxon-name><tp:taxon-name-part taxon-name-part-type="genus" reg="Ctonoxylon">Ctonoxylon</tp:taxon-name-part><tp:taxon-name-part taxon-name-part-type="species" reg="longipilum">longipilum</tp:taxon-name-part></tp:taxon-name></italic> female (= <italic><tp:taxon-name><tp:taxon-name-part taxon-name-part-type="genus" reg="Ctonoxylon">C.</tp:taxon-name-part><tp:taxon-name-part taxon-name-part-type="species" reg="montanum">montanum</tp:taxon-name-part></tp:taxon-name></italic>), and <bold>32, 35, 38</bold><italic><tp:taxon-name><tp:taxon-name-part taxon-name-part-type="genus" reg="Ctonoxylon">Ctonoxylon</tp:taxon-name-part><tp:taxon-name-part taxon-name-part-type="species" reg="nodosum">nodosum</tp:taxon-name-part></tp:taxon-name></italic> male holotype (= <italic><tp:taxon-name><tp:taxon-name-part taxon-name-part-type="genus" reg="Ctonoxylon">C.</tp:taxon-name-part><tp:taxon-name-part taxon-name-part-type="species" reg="montanum">montanum</tp:taxon-name-part></tp:taxon-name></italic>).</p></caption><graphic xmlns:xlink="http://www.w3.org/1999/xlink" xlink:href="zookeys-1203-095_article-123757__-g005.jpg" position="float" orientation="portrait" xlink:type="simple" id="oo_1057223.jpg"><uri content-type="original_file" xlink:type="simple">https://binary.pensoft.net/fig/1057223</uri></graphic></fig><p>The record from Madagascar as <italic><tp:taxon-name><tp:taxon-name-part taxon-name-part-type="genus" reg="Ctonoxylon">C.</tp:taxon-name-part><tp:taxon-name-part taxon-name-part-type="species" reg="longipilum">longipilum</tp:taxon-name-part></tp:taxon-name></italic> (see <xref ref-type="bibr" rid="B18">Schedl 1977</xref>) is likely a misidentified female specimen of <italic><tp:taxon-name><tp:taxon-name-part taxon-name-part-type="genus" reg="Ctonoxylon">C.</tp:taxon-name-part><tp:taxon-name-part taxon-name-part-type="species" reg="tuberculatum">tuberculatum</tp:taxon-name-part></tp:taxon-name></italic> sp. nov. and is removed from the distribution list. Basically nothing is known about its biology except coming to light at lower to middle altitudes.</p></tp:treatment-sec><ref-list><ref id="B17"><mixed-citation xmlns:xlink="http://www.w3.org/1999/xlink" xlink:type="simple"><person-group><name name-style="western"><surname>Schedl</surname><given-names>KE</given-names></name></person-group> (<year>1972</year>) <article-title>Entomological explorations in Ghana by Dr. S. Endrody-Younga, 8. Zur <tp:taxon-name><tp:taxon-name-part taxon-name-part-type="superfamily">Scolytoidea</tp:taxon-name-part></tp:taxon-name> Fauna von Ghana (<tp:taxon-name><tp:taxon-name-part taxon-name-part-type="order">Coleoptera</tp:taxon-name-part></tp:taxon-name>). 284 Beitrag.</article-title><source>Annales Historico-Naturales Musei Nationalis Hungarici</source><volume>64</volume>: <fpage>277</fpage>–<lpage>294</lpage>.</mixed-citation></ref><ref id="B18"><mixed-citation xmlns:xlink="http://www.w3.org/1999/xlink" xlink:type="simple"><person-group><name name-style="western"><surname>Schedl</surname><given-names>KE</given-names></name></person-group> (<year>1977</year>) <article-title>Die <tp:taxon-name><tp:taxon-name-part taxon-name-part-type="family">Scolytidae</tp:taxon-name-part></tp:taxon-name> und <tp:taxon-name><tp:taxon-name-part taxon-name-part-type="family">Platypodidae</tp:taxon-name-part></tp:taxon-name> Madagaskars und einiger naheliegender Inselgruppen.</article-title><source>Mitteilungen der Forstlichen Bundes-Versuchsanstalt Wien</source><volume>119</volume>: <fpage>1</fpage>–<lpage>326</lpage>.</mixed-citation></ref></ref-list></tp:taxon-treatment>
