# Supplementary material for: ﻿An integrated taxonomic revision of Ctonoxylon (Coleoptera, Curculionidae, Scolytinae) reveals new Malagasy species originating from multiple recent colonisations of the island
Source: Zookeys. 2024 May 28;1203:95–130. doi: 10.3897/zookeys.1203.123757 (PMC11150870; doi:10.3897/zookeys.1203.123757)
Supplement: XML Treatment for Ctonoxylon torquatum [file zookeys.1203.123757-treatment11.xml]

<!DOCTYPE tp:taxon-treatment
  PUBLIC "-//TaxonX//DTD Taxonomic Treatment Publishing DTD v0 20100105//EN" "tax-treatment-NSO.dtd">
<tp:taxon-treatment xmlns:tp="http://www.plazi.org/taxpub"><tp:treatment-meta><kwd-group><label>Taxon classification</label><kwd>
                <named-content content-type="kingdom">Animalia</named-content>
              </kwd><kwd>
                <named-content content-type="order">Coleoptera</named-content>
              </kwd><kwd>
                <named-content content-type="family">Curculionidae</named-content>
              </kwd></kwd-group><mixed-citation publication-type="journal"><person-group><name><surname>Jordal</surname><given-names>Bjarte H.</given-names></name></person-group><article-title>﻿An integrated taxonomic revision of <italic><tp:taxon-name><tp:taxon-name-part taxon-name-part-type="genus" reg="Ctonoxylon">Ctonoxylon</tp:taxon-name-part></tp:taxon-name></italic> (<tp:taxon-name><tp:taxon-name-part taxon-name-part-type="order">Coleoptera</tp:taxon-name-part></tp:taxon-name>, <tp:taxon-name><tp:taxon-name-part taxon-name-part-type="family">Curculionidae</tp:taxon-name-part></tp:taxon-name>, <tp:taxon-name><tp:taxon-name-part taxon-name-part-type="subfamily">Scolytinae</tp:taxon-name-part></tp:taxon-name>) reveals new Malagasy species originating from multiple recent colonisations of the island</article-title><source>Zookeys</source><day>28</day><month>05</month><year>2024</year><volume>1203</volume><fpage>95</fpage><lpage>130</lpage><pub-id pub-id-type="doi">10.3897/zookeys.1203.123757</pub-id></mixed-citation></tp:treatment-meta><tp:nomenclature><label>﻿</label><tp:taxon-name>
              <object-id xmlns:xlink="http://www.w3.org/1999/xlink" content-type="arpha" xlink:type="simple">D629F955-C07E-5E4F-B04A-AEFAA01F95AF</object-id>
              <tp:taxon-name-part taxon-name-part-type="genus" reg="Ctonoxylon">Ctonoxylon</tp:taxon-name-part>
              <tp:taxon-name-part taxon-name-part-type="species" reg="torquatum">torquatum</tp:taxon-name-part>
              <object-id xmlns:xlink="http://www.w3.org/1999/xlink" content-type="zoobank" xlink:type="simple">https://zoobank.org/F984EE78-7737-4824-8E00-76B31109A4B1</object-id>
            </tp:taxon-name><tp:taxon-status xmlns:xlink="http://www.w3.org/1999/xlink" xlink:type="simple">sp. nov.</tp:taxon-status><xref ref-type="fig" rid="F6">Figs 41</xref><xref ref-type="fig" rid="F6">, 44</xref><xref ref-type="fig" rid="F6">, 47</xref></tp:nomenclature><tp:treatment-sec sec-type="type material" id="SECID0EKMBI"><title>Type material.</title><p><bold><italic>Holotype</italic></bold>, Madagascar, Toliara, Sept Lacs [GIS: <named-content xmlns:xlink="http://www.w3.org/1999/xlink" content-type="dwc:verbatimCoordinates" xlink:type="simple"><named-content content-type="geo-json" specific-use="{&#34;type&#34;:&#34;Point&#34;,&#34;coordinates&#34;:[44.155000,23.527000]}" id="NCID0EYMBI" xlink:type="simple">23.527, 44.155</named-content></named-content>], MGF076, 02.03.2002, B. Fischer, leg. [<named-content xmlns:xlink="http://www.w3.org/1999/xlink" content-type="dwc:institutional_code" xlink:title="California Academy of Science, San Francisco, USA" xlink:href="http://grbio.org/institution/california-academy-sciences" xlink:type="simple">CAS</named-content>]. <bold><italic>Paratypes</italic></bold>, same data as holotype [<named-content xmlns:xlink="http://www.w3.org/1999/xlink" content-type="dwc:institutional_code" xlink:title="California Academy of Science, San Francisco, USA" xlink:href="http://grbio.org/institution/california-academy-sciences" xlink:type="simple">CAS</named-content> (2), <named-content xmlns:xlink="http://www.w3.org/1999/xlink" content-type="dwc:institutional_code" xlink:title="Naturhistorisches Museum, Vienna, Austria" xlink:href="http://grbio.org/institution/naturhistorisches-museum-wien-0" xlink:type="simple">NHMW</named-content> (2), <named-content xmlns:xlink="http://www.w3.org/1999/xlink" content-type="dwc:institutional_code" xlink:title="Michigan State University, AJ Cook arthropod research collection, East Lansing, USA" xlink:href="http://grbio.org/institution/michigan-state-university" xlink:type="simple">MSUC</named-content> (2), <named-content xmlns:xlink="http://www.w3.org/1999/xlink" content-type="dwc:institutional_code" xlink:title="University Museum of Bergen, Norway" xlink:href="http://grbio.org/institution/museum-zoology-university-bergen-vertebrate-collections" xlink:type="simple">ZMUB</named-content> (2)].</p></tp:treatment-sec><tp:treatment-sec sec-type="diagnosis" id="SECID0EZNBI"><title>Diagnosis.</title><p>Protibiae with shallow anterior groove of depth &lt; 1/3 width of the tibia; anterior margin of prothorax from coxa to top with an indented row of deep circular pits; scutellar shield and elytral suture with soft white setae; elytral apex with pair of tubercles.</p></tp:treatment-sec><tp:treatment-sec sec-type="description" id="SECID0E5NBI"><title>Description.</title><p>Body length 1.9–2.5 mm, 2.0–2.1× as long as broad; mature colour dark brown. <bold><italic>Frons</italic></bold> flattened from just below upper level of eyes to epistoma, surface finely punctured and granulated, central third smooth and impunctate; vestiture of fine short setae, nearly glabrous in middle. Eyes divided, each part separated by 2/3 the size of upper half. Antennal funiculus 7-segmented; club with two asymmetrically and strongly procurved sutures, suture one partly grooved, club segments 1 and 2 each with a dark septum clearly indicated. <bold><italic>Pronotum</italic></bold> asperate on central half of anterior three quarters, two front teeth separated by little less than width of a tooth, located at the margin, one additional pair of larger teeth a little behind the front teeth. Lateral anterior margin of prothorax with indented row of deep circular pits running from pronotal teeth to coxa; propleural pit longitudinally elongated, located between coxa and lateral costa on pronotum. <bold><italic>Scutellar shield</italic></bold> slightly detached from elytra, slightly sunken, broader than long, with fine white setae. <bold><italic>Elytral</italic></bold> striae impressed, punctures round or subquadrate, spaced by less than their diameter; interstriae raised, profile rounded, cuticle rough, vestiture consisting of confused, dense, bristle-like setae, with densely placed soft white setae along a straight elytral suture; apex with a pair of small tubercles. <bold><italic>Metanepisternum</italic></bold> with short plumose setae; metaventrite with scattered simple setae. <bold><italic>Protibiae</italic></bold> on anterior face with shallow groove for reception of tarsus, ~ 1/3 as deep as width of tibia.</p></tp:treatment-sec><tp:treatment-sec sec-type="etymology" id="SECID0E2OBI"><title>Etymology.</title><p>The Latin adjective <italic>torquatus</italic> in its neuter form, meaning adorned with a collar, referring to the row of deep pits along the front margin of the prothorax.</p></tp:treatment-sec><tp:treatment-sec sec-type="distribution" id="SECID0EDPBI"><title>Distribution and biology.</title><p>Only known from a long series of specimens collected at the type locality in the dry forest of south-western Madagascar.</p></tp:treatment-sec><tp:treatment-sec><!--Section generated to contain objects referenced in tp:taxon-treatment.--><fig id="F6" position="float" orientation="portrait"><object-id xmlns:xlink="http://www.w3.org/1999/xlink" content-type="doi" xlink:type="simple">10.3897/zookeys.1203.123757.figures39-47</object-id><object-id xmlns:xlink="http://www.w3.org/1999/xlink" content-type="arpha" xlink:type="simple">B084A397-35CE-5D65-9B5D-4AE85A2D4B92</object-id><label>Figures 39–47.</label><caption><p>Dorsal, lateral, and front views of <bold>39, 42, 45</bold><italic><tp:taxon-name><tp:taxon-name-part taxon-name-part-type="genus" reg="Ctonoxylon">Ctonoxylon</tp:taxon-name-part><tp:taxon-name-part taxon-name-part-type="species" reg="camerunum">camerunum</tp:taxon-name-part></tp:taxon-name></italic> female <bold>40, 43, 46</bold><italic><tp:taxon-name><tp:taxon-name-part taxon-name-part-type="genus" reg="Ctonoxylon">Ctonoxylon</tp:taxon-name-part><tp:taxon-name-part taxon-name-part-type="species" reg="cornutum">cornutum</tp:taxon-name-part></tp:taxon-name></italic> female holotype, and <bold>41, 44, 47</bold><italic><tp:taxon-name><tp:taxon-name-part taxon-name-part-type="genus" reg="Ctonoxylon">Ctonoxylon</tp:taxon-name-part><tp:taxon-name-part taxon-name-part-type="species" reg="torquatum">torquatum</tp:taxon-name-part></tp:taxon-name></italic> sp. nov. female holotype.</p></caption><graphic xmlns:xlink="http://www.w3.org/1999/xlink" xlink:href="zookeys-1203-095_article-123757__-g006.jpg" position="float" orientation="portrait" xlink:type="simple" id="oo_1057224.jpg"><uri content-type="original_file" xlink:type="simple">https://binary.pensoft.net/fig/1057224</uri></graphic></fig></tp:treatment-sec></tp:taxon-treatment>
