# Supplementary material for: ﻿An integrated taxonomic revision of Ctonoxylon (Coleoptera, Curculionidae, Scolytinae) reveals new Malagasy species originating from multiple recent colonisations of the island
Source: Zookeys. 2024 May 28;1203:95–130. doi: 10.3897/zookeys.1203.123757 (PMC11150870; doi:10.3897/zookeys.1203.123757)
Supplement: XML Treatment for Ctonoxylon auratum [file zookeys.1203.123757-treatment12.xml]

<!DOCTYPE tp:taxon-treatment
  PUBLIC "-//TaxonX//DTD Taxonomic Treatment Publishing DTD v0 20100105//EN" "tax-treatment-NSO.dtd">
<tp:taxon-treatment xmlns:tp="http://www.plazi.org/taxpub"><tp:treatment-meta><kwd-group><label>Taxon classification</label><kwd>
                <named-content content-type="kingdom">Animalia</named-content>
              </kwd><kwd>
                <named-content content-type="order">Coleoptera</named-content>
              </kwd><kwd>
                <named-content content-type="family">Curculionidae</named-content>
              </kwd></kwd-group><mixed-citation publication-type="journal"><person-group><name><surname>Jordal</surname><given-names>Bjarte H.</given-names></name></person-group><article-title>﻿An integrated taxonomic revision of <italic><tp:taxon-name><tp:taxon-name-part taxon-name-part-type="genus" reg="Ctonoxylon">Ctonoxylon</tp:taxon-name-part></tp:taxon-name></italic> (<tp:taxon-name><tp:taxon-name-part taxon-name-part-type="order">Coleoptera</tp:taxon-name-part></tp:taxon-name>, <tp:taxon-name><tp:taxon-name-part taxon-name-part-type="family">Curculionidae</tp:taxon-name-part></tp:taxon-name>, <tp:taxon-name><tp:taxon-name-part taxon-name-part-type="subfamily">Scolytinae</tp:taxon-name-part></tp:taxon-name>) reveals new Malagasy species originating from multiple recent colonisations of the island</article-title><source>Zookeys</source><day>28</day><month>05</month><year>2024</year><volume>1203</volume><fpage>95</fpage><lpage>130</lpage><pub-id pub-id-type="doi">10.3897/zookeys.1203.123757</pub-id></mixed-citation></tp:treatment-meta><tp:nomenclature><label>﻿</label><tp:taxon-name>
              <object-id xmlns:xlink="http://www.w3.org/1999/xlink" content-type="arpha" xlink:type="simple">7BD6C725-6FC6-5B3B-A8D6-886250C7908A</object-id>
              <tp:taxon-name-part taxon-name-part-type="genus" reg="Ctonoxylon">Ctonoxylon</tp:taxon-name-part>
              <tp:taxon-name-part taxon-name-part-type="species" reg="auratum">auratum</tp:taxon-name-part>
            </tp:taxon-name><tp:taxon-authority>Hagedorn</tp:taxon-authority><xref ref-type="fig" rid="F7">Figs 48</xref><xref ref-type="fig" rid="F7">, 51</xref><xref ref-type="fig" rid="F7">, 54</xref><tp:nomenclature-citation-list><tp:nomenclature-citation><tp:taxon-name>
                  <tp:taxon-name-part taxon-name-part-type="genus" reg="Ctonoxylon">Ctonoxylon</tp:taxon-name-part>
                  <tp:taxon-name-part taxon-name-part-type="species" reg="auratum">auratum</tp:taxon-name-part>
                </tp:taxon-name><comment>Hagedorn, 1910: 4.</comment></tp:nomenclature-citation></tp:nomenclature-citation-list></tp:nomenclature><tp:treatment-sec sec-type="type material" id="SECID0EGRBI"><title>Type material.</title><p><bold><italic>Holotype</italic></bold>: Kamerun, Conradt [leg.], coll Kraatz, Hagedorn det. [<named-content xmlns:xlink="http://www.w3.org/1999/xlink" content-type="dwc:institutional_code" xlink:title="Senckenberg Deutsches Entomologisches Institut, Muncheberg, Germany" xlink:href="http://grbio.org/institution/senckenberg-deutsches-entomologisches-institut" xlink:type="simple">SDEI</named-content>].</p></tp:treatment-sec><tp:treatment-sec sec-type="diagnosis" id="SECID0EWRBI"><title>Diagnosis.</title><p>Length 2.1–2.2 mm. 2.4–2.5× as long as broad; colour brown. Eyes divided, separated by 2/3 the width of upper part; setae in frons mainly scale-like; anterior margin of pronotum with two teeth fused; anterior margin of prothorax from top to coxa with row of deep circular pits; propleural pit present; elytral vestiture of irregular interstrial rows of scalelike setae mixed with smaller and softer bristle-like setae, appearing somewhat fluffy; elytral apex emarginated; protibiae on anterior face with shallow groove, depth ~ 1/3 of tibia width.</p><fig id="F7" position="float" orientation="portrait"><object-id xmlns:xlink="http://www.w3.org/1999/xlink" content-type="doi" xlink:type="simple">10.3897/zookeys.1203.123757.figures48-56</object-id><object-id xmlns:xlink="http://www.w3.org/1999/xlink" content-type="arpha" xlink:type="simple">6C5F43BC-C5C2-5943-B771-4240499214F6</object-id><label>Figures 48–56.</label><caption><p>Dorsal, lateral, and front views of <bold>48, 51, 54</bold><italic><tp:taxon-name><tp:taxon-name-part taxon-name-part-type="genus" reg="Ctonoxylon">Ctonoxylon</tp:taxon-name-part><tp:taxon-name-part taxon-name-part-type="species" reg="auratum">auratum</tp:taxon-name-part></tp:taxon-name></italic> female holotype <bold>49, 52, 55</bold><italic><tp:taxon-name><tp:taxon-name-part taxon-name-part-type="genus" reg="Ctonoxylon">Ctonoxylon</tp:taxon-name-part><tp:taxon-name-part taxon-name-part-type="species" reg="pilosum">pilosum</tp:taxon-name-part></tp:taxon-name></italic> sp. nov. female holotype, and <bold>50, 53, 56</bold><italic><tp:taxon-name><tp:taxon-name-part taxon-name-part-type="genus" reg="Ctonoxylon">Ctonoxylon</tp:taxon-name-part><tp:taxon-name-part taxon-name-part-type="species" reg="pygmaeum">pygmaeum</tp:taxon-name-part></tp:taxon-name></italic> female syntype [<named-content xmlns:xlink="http://www.w3.org/1999/xlink" content-type="dwc:institutional_code" xlink:title="Museum für Naturkunde der Humboldt-Universität, Berlin, Germany" xlink:href="http://grbio.org/institution/museum-f%C3%BCr-naturkunde-2" xlink:type="simple">ZMHB</named-content>].</p></caption><graphic xmlns:xlink="http://www.w3.org/1999/xlink" xlink:href="zookeys-1203-095_article-123757__-g007.jpg" position="float" orientation="portrait" xlink:type="simple" id="oo_1057225.jpg"><uri content-type="original_file" xlink:type="simple">https://binary.pensoft.net/fig/1057225</uri></graphic></fig></tp:treatment-sec><tp:treatment-sec sec-type="distribution" id="SECID0EUTBI"><title>Distribution.</title><p>Cameroon, Democratic Republic of the Congo.</p></tp:treatment-sec><tp:treatment-sec sec-type="remarks" id="SECID0EZTBI"><title>Remarks.</title><p>The female holotype of this species is located in Muncheberg [<named-content xmlns:xlink="http://www.w3.org/1999/xlink" content-type="dwc:institutional_code" xlink:title="Senckenberg Deutsches Entomologisches Institut, Muncheberg, Germany" xlink:href="http://grbio.org/institution/senckenberg-deutsches-entomologisches-institut" xlink:type="simple">SDEI</named-content>], not Berlin as stated in <xref ref-type="bibr" rid="B19">Wood and Bright (1992)</xref>.</p></tp:treatment-sec><ref-list><ref id="B19"><mixed-citation xmlns:xlink="http://www.w3.org/1999/xlink" xlink:type="simple"><person-group><name name-style="western"><surname>Wood</surname><given-names>SL</given-names></name><name name-style="western"><surname>Bright</surname><given-names>DE</given-names></name></person-group> (<year>1992</year>) <article-title>A catalog of <tp:taxon-name><tp:taxon-name-part taxon-name-part-type="family">Scolytidae</tp:taxon-name-part></tp:taxon-name> and <tp:taxon-name><tp:taxon-name-part taxon-name-part-type="family">Platypodidae</tp:taxon-name-part></tp:taxon-name> (<tp:taxon-name><tp:taxon-name-part taxon-name-part-type="order">Coleoptera</tp:taxon-name-part></tp:taxon-name>). Part 2: Taxonomic index.</article-title><source>Great Basin Naturalist Memoirs</source><volume>13</volume>: <fpage>1</fpage>–<lpage>1553</lpage>.</mixed-citation></ref></ref-list></tp:taxon-treatment>
