# Supplementary material for: ﻿An integrated taxonomic revision of Ctonoxylon (Coleoptera, Curculionidae, Scolytinae) reveals new Malagasy species originating from multiple recent colonisations of the island
Source: Zookeys. 2024 May 28;1203:95–130. doi: 10.3897/zookeys.1203.123757 (PMC11150870; doi:10.3897/zookeys.1203.123757)
Supplement: XML Treatment for Ctonoxylon pilosum [file zookeys.1203.123757-treatment13.xml]

<!DOCTYPE tp:taxon-treatment
  PUBLIC "-//TaxonX//DTD Taxonomic Treatment Publishing DTD v0 20100105//EN" "tax-treatment-NSO.dtd">
<tp:taxon-treatment xmlns:tp="http://www.plazi.org/taxpub"><tp:treatment-meta><kwd-group><label>Taxon classification</label><kwd>
                <named-content content-type="kingdom">Animalia</named-content>
              </kwd><kwd>
                <named-content content-type="order">Coleoptera</named-content>
              </kwd><kwd>
                <named-content content-type="family">Curculionidae</named-content>
              </kwd></kwd-group><mixed-citation publication-type="journal"><person-group><name><surname>Jordal</surname><given-names>Bjarte H.</given-names></name></person-group><article-title>﻿An integrated taxonomic revision of <italic><tp:taxon-name><tp:taxon-name-part taxon-name-part-type="genus" reg="Ctonoxylon">Ctonoxylon</tp:taxon-name-part></tp:taxon-name></italic> (<tp:taxon-name><tp:taxon-name-part taxon-name-part-type="order">Coleoptera</tp:taxon-name-part></tp:taxon-name>, <tp:taxon-name><tp:taxon-name-part taxon-name-part-type="family">Curculionidae</tp:taxon-name-part></tp:taxon-name>, <tp:taxon-name><tp:taxon-name-part taxon-name-part-type="subfamily">Scolytinae</tp:taxon-name-part></tp:taxon-name>) reveals new Malagasy species originating from multiple recent colonisations of the island</article-title><source>Zookeys</source><day>28</day><month>05</month><year>2024</year><volume>1203</volume><fpage>95</fpage><lpage>130</lpage><pub-id pub-id-type="doi">10.3897/zookeys.1203.123757</pub-id></mixed-citation></tp:treatment-meta><tp:nomenclature><label>﻿</label><tp:taxon-name>
              <object-id xmlns:xlink="http://www.w3.org/1999/xlink" content-type="arpha" xlink:type="simple">1A1ACC8E-0E89-5A86-A104-2A70A2B48115</object-id>
              <tp:taxon-name-part taxon-name-part-type="genus" reg="Ctonoxylon">Ctonoxylon</tp:taxon-name-part>
              <tp:taxon-name-part taxon-name-part-type="species" reg="pilosum">pilosum</tp:taxon-name-part>
              <object-id xmlns:xlink="http://www.w3.org/1999/xlink" content-type="zoobank" xlink:type="simple">https://zoobank.org/4F557860-8B61-4BC3-8B06-921E1D3916C8</object-id>
            </tp:taxon-name><tp:taxon-status xmlns:xlink="http://www.w3.org/1999/xlink" xlink:type="simple">sp. nov.</tp:taxon-status><xref ref-type="fig" rid="F7">Figs 49</xref><xref ref-type="fig" rid="F7">, 52</xref><xref ref-type="fig" rid="F7">, 55</xref></tp:nomenclature><tp:treatment-sec sec-type="type material" id="SECID0E4VBI"><title>Type material.</title><p><bold><italic>Holotype</italic></bold>, female: Cameroon, Ekande near Limbe [GIS: <named-content xmlns:xlink="http://www.w3.org/1999/xlink" content-type="dwc:verbatimCoordinates" xlink:type="simple"><named-content content-type="geo-json" specific-use="{&#34;type&#34;:&#34;Point&#34;,&#34;coordinates&#34;:[9.172000,4.081000]}" id="NCID0ELWBI" xlink:type="simple">4.081, 9.172</named-content></named-content>], 1100 m alt., 18.11.2007, ex thin liana, A. Breistøl, leg. [<named-content xmlns:xlink="http://www.w3.org/1999/xlink" content-type="dwc:institutional_code" xlink:title="University Museum of Bergen, Norway" xlink:href="http://grbio.org/institution/museum-zoology-university-bergen-vertebrate-collections" xlink:type="simple">ZMUB</named-content>]. <bold><italic>Allotype</italic></bold> [<named-content xmlns:xlink="http://www.w3.org/1999/xlink" content-type="dwc:institutional_code" xlink:title="University Museum of Bergen, Norway" xlink:href="http://grbio.org/institution/museum-zoology-university-bergen-vertebrate-collections" xlink:type="simple">ZMUB</named-content>] and one <bold><italic>paratype</italic></bold> [<named-content xmlns:xlink="http://www.w3.org/1999/xlink" content-type="dwc:institutional_code" xlink:title="Naturhistorisches Museum, Vienna, Austria" xlink:href="http://grbio.org/institution/naturhistorisches-museum-wien-0" xlink:type="simple">NHMW</named-content>]: same data as holotype.</p></tp:treatment-sec><tp:treatment-sec sec-type="diagnosis" id="SECID0EFXBI"><title>Diagnosis.</title><p>Protibiae with shallow anterior groove of depth &lt; 1/3 the width of the tibia; anterior margin of prothorax from coxa to top with indented row of deep circular pits; elytral interstriae with dense, soft, golden ground vestiture in addition to longer, curved, bristle-like main setae.</p></tp:treatment-sec><tp:treatment-sec sec-type="description" id="SECID0EKXBI"><title>Description.</title><p>Body length 1.4–1.8 mm, 2.2–2.4× as long as broad; colour yellowish brown. <bold><italic>Frons</italic></bold> flattened from just below upper level of eyes to epistoma, surface finely punctured below, reticulate above, vestiture consisting of sparse, fine, short setae. Eyes divided, each part separated by 2/3 the size of upper half. Antennal funiculus 7-segmented; club with two asymmetrically and strongly procurved sutures, suture one partly grooved with a dark partial septum along the front margin of the suture. <bold><italic>Pronotum</italic></bold> coarsely asperate on central two-thirds of anterior two-thirds, two front teeth at margin subcontiguous, not particularly larger than other asperities. Anterior lateral margin of prothorax with indented row of deep circular pits running from the anterior pronotal teeth to coxa; a round propleural pit located between coxa and lateral costa on pronotum. <bold><italic>Scutellar shield</italic></bold> flush with elytra, with fine golden dorsal setae. <bold><italic>Elytral</italic></bold> striae impressed, punctures round, irregularly sized and spaced; interstriae flat to slightly rounded, vestiture consisting of irregular rows of curved bristle-like setae, with ground vestiture consisting of more densely placed, soft, golden, hair-like setae; elytral suture straight, apex weakly emarginated. <bold><italic>Metanepisternum</italic></bold> and upper metaventrite with short plumose setae, simple and longer setae elsewhere. <bold><italic>Protibiae</italic></bold> on anterior face with shallow groove for reception of tarsus, ~ 1/3 as deep as width of tibia.</p><p><bold>Male</bold> nearly identical to female, except frons more distinctly impressed below upper level of eyes, and the anterior pair of pronotal teeth is located just slightly behind the front margin.</p></tp:treatment-sec><tp:treatment-sec sec-type="etymology" id="SECID0ELYBI"><title>Etymology.</title><p>The Latin adjective <italic>pilosus</italic> in its neuter form, meaning hairy, referring to the dense ground vestiture of fine, short, golden setae.</p></tp:treatment-sec><tp:treatment-sec sec-type="distribution" id="SECID0ETYBI"><title>Distribution and biology.</title><p>Only known from the type locality in Cameroon where specimens were collected from a climbing plant, ~ 2 cm in diameter.</p></tp:treatment-sec><tp:treatment-sec><!--Section generated to contain objects referenced in tp:taxon-treatment.--><fig id="F7" position="float" orientation="portrait"><object-id xmlns:xlink="http://www.w3.org/1999/xlink" content-type="doi" xlink:type="simple">10.3897/zookeys.1203.123757.figures48-56</object-id><object-id xmlns:xlink="http://www.w3.org/1999/xlink" content-type="arpha" xlink:type="simple">6C5F43BC-C5C2-5943-B771-4240499214F6</object-id><label>Figures 48–56.</label><caption><p>Dorsal, lateral, and front views of <bold>48, 51, 54</bold><italic><tp:taxon-name><tp:taxon-name-part taxon-name-part-type="genus" reg="Ctonoxylon">Ctonoxylon</tp:taxon-name-part><tp:taxon-name-part taxon-name-part-type="species" reg="auratum">auratum</tp:taxon-name-part></tp:taxon-name></italic> female holotype <bold>49, 52, 55</bold><italic><tp:taxon-name><tp:taxon-name-part taxon-name-part-type="genus" reg="Ctonoxylon">Ctonoxylon</tp:taxon-name-part><tp:taxon-name-part taxon-name-part-type="species" reg="pilosum">pilosum</tp:taxon-name-part></tp:taxon-name></italic> sp. nov. female holotype, and <bold>50, 53, 56</bold><italic><tp:taxon-name><tp:taxon-name-part taxon-name-part-type="genus" reg="Ctonoxylon">Ctonoxylon</tp:taxon-name-part><tp:taxon-name-part taxon-name-part-type="species" reg="pygmaeum">pygmaeum</tp:taxon-name-part></tp:taxon-name></italic> female syntype [<named-content xmlns:xlink="http://www.w3.org/1999/xlink" content-type="dwc:institutional_code" xlink:title="Museum für Naturkunde der Humboldt-Universität, Berlin, Germany" xlink:href="http://grbio.org/institution/museum-f%C3%BCr-naturkunde-2" xlink:type="simple">ZMHB</named-content>].</p></caption><graphic xmlns:xlink="http://www.w3.org/1999/xlink" xlink:href="zookeys-1203-095_article-123757__-g007.jpg" position="float" orientation="portrait" xlink:type="simple" id="oo_1057225.jpg"><uri content-type="original_file" xlink:type="simple">https://binary.pensoft.net/fig/1057225</uri></graphic></fig></tp:treatment-sec></tp:taxon-treatment>
