# Supplementary material for: ﻿An integrated taxonomic revision of Ctonoxylon (Coleoptera, Curculionidae, Scolytinae) reveals new Malagasy species originating from multiple recent colonisations of the island
Source: Zookeys. 2024 May 28;1203:95–130. doi: 10.3897/zookeys.1203.123757 (PMC11150870; doi:10.3897/zookeys.1203.123757)
Supplement: XML Treatment for Ctonoxylon kivuensis [file zookeys.1203.123757-treatment17.xml]

<!DOCTYPE tp:taxon-treatment
  PUBLIC "-//TaxonX//DTD Taxonomic Treatment Publishing DTD v0 20100105//EN" "tax-treatment-NSO.dtd">
<tp:taxon-treatment xmlns:tp="http://www.plazi.org/taxpub"><tp:treatment-meta><kwd-group><label>Taxon classification</label><kwd>
                <named-content content-type="kingdom">Animalia</named-content>
              </kwd><kwd>
                <named-content content-type="order">Coleoptera</named-content>
              </kwd><kwd>
                <named-content content-type="family">Curculionidae</named-content>
              </kwd></kwd-group><mixed-citation publication-type="journal"><person-group><name><surname>Jordal</surname><given-names>Bjarte H.</given-names></name></person-group><article-title>﻿An integrated taxonomic revision of <italic><tp:taxon-name><tp:taxon-name-part taxon-name-part-type="genus" reg="Ctonoxylon">Ctonoxylon</tp:taxon-name-part></tp:taxon-name></italic> (<tp:taxon-name><tp:taxon-name-part taxon-name-part-type="order">Coleoptera</tp:taxon-name-part></tp:taxon-name>, <tp:taxon-name><tp:taxon-name-part taxon-name-part-type="family">Curculionidae</tp:taxon-name-part></tp:taxon-name>, <tp:taxon-name><tp:taxon-name-part taxon-name-part-type="subfamily">Scolytinae</tp:taxon-name-part></tp:taxon-name>) reveals new Malagasy species originating from multiple recent colonisations of the island</article-title><source>Zookeys</source><day>28</day><month>05</month><year>2024</year><volume>1203</volume><fpage>95</fpage><lpage>130</lpage><pub-id pub-id-type="doi">10.3897/zookeys.1203.123757</pub-id></mixed-citation></tp:treatment-meta><tp:nomenclature><label>﻿</label><tp:taxon-name>
              <object-id xmlns:xlink="http://www.w3.org/1999/xlink" content-type="arpha" xlink:type="simple">B04D4084-EE18-5A23-948B-68DD347ADA74</object-id>
              <tp:taxon-name-part taxon-name-part-type="genus" reg="Ctonoxylon">Ctonoxylon</tp:taxon-name-part>
              <tp:taxon-name-part taxon-name-part-type="species" reg="kivuensis">kivuensis</tp:taxon-name-part>
            </tp:taxon-name><tp:taxon-authority>Schedl</tp:taxon-authority><xref ref-type="fig" rid="F8">Figs 59</xref><xref ref-type="fig" rid="F8">, 62</xref><xref ref-type="fig" rid="F8">, 65</xref><tp:nomenclature-citation-list><tp:nomenclature-citation><tp:taxon-name>
                  <tp:taxon-name-part taxon-name-part-type="genus" reg="Ctonoxylon">Ctonoxylon</tp:taxon-name-part>
                  <tp:taxon-name-part taxon-name-part-type="species" reg="kivuensis">kivuensis</tp:taxon-name-part>
                </tp:taxon-name><comment>Schedl, 1957: 44.</comment></tp:nomenclature-citation></tp:nomenclature-citation-list></tp:nomenclature><tp:treatment-sec sec-type="type material" id="SECID0EODCI"><title>Type material.</title><p><bold><italic>Holotype</italic></bold>, male: [Democratic Republic of the] Congo Belge, Kivu, Mulungu, 2.VIII.1952, ex <italic><tp:taxon-name><tp:taxon-name-part taxon-name-part-type="genus" reg="Popowia">Popowia</tp:taxon-name-part></tp:taxon-name></italic>, KE Schedl, leg. [<abbrev xmlns:xlink="http://www.w3.org/1999/xlink" content-type="institution" xlink:title="Musee Royal de l’Afrique Centrale, Tervuren, Belgium" id="ABBRID0EAECI" xlink:type="simple">RMCA</abbrev>, paratype in <named-content xmlns:xlink="http://www.w3.org/1999/xlink" content-type="dwc:institutional_code" xlink:title="Naturhistorisches Museum, Vienna, Austria" xlink:href="http://grbio.org/institution/naturhistorisches-museum-wien-0" xlink:type="simple">NHMW</named-content>].</p><fig id="F8" position="float" orientation="portrait"><object-id xmlns:xlink="http://www.w3.org/1999/xlink" content-type="doi" xlink:type="simple">10.3897/zookeys.1203.123757.figures57-65</object-id><object-id xmlns:xlink="http://www.w3.org/1999/xlink" content-type="arpha" xlink:type="simple">5E8194E5-BE2C-5707-BE69-E7EBC8445C00</object-id><label>Figures 57–65.</label><caption><p>Dorsal, lateral, and front views of <bold>57, 60, 63</bold><italic><tp:taxon-name><tp:taxon-name-part taxon-name-part-type="genus" reg="Ctonoxylon">Ctonoxylon</tp:taxon-name-part><tp:taxon-name-part taxon-name-part-type="species" reg="caudatum">caudatum</tp:taxon-name-part></tp:taxon-name></italic> male holotype <bold>58, 61, 64</bold><italic><tp:taxon-name><tp:taxon-name-part taxon-name-part-type="genus" reg="Ctonoxylon">Ctonoxylon</tp:taxon-name-part><tp:taxon-name-part taxon-name-part-type="species" reg="crenatum">crenatum</tp:taxon-name-part></tp:taxon-name></italic> male holotype, and <bold>59, 62, 65</bold><italic><tp:taxon-name><tp:taxon-name-part taxon-name-part-type="genus" reg="Ctonoxylon">Ctonoxylon</tp:taxon-name-part><tp:taxon-name-part taxon-name-part-type="species" reg="kivuensis">kivuensis</tp:taxon-name-part></tp:taxon-name></italic> male holotype.</p></caption><graphic xmlns:xlink="http://www.w3.org/1999/xlink" xlink:href="zookeys-1203-095_article-123757__-g008.jpg" position="float" orientation="portrait" xlink:type="simple" id="oo_1057226.jpg"><uri content-type="original_file" xlink:type="simple">https://binary.pensoft.net/fig/1057226</uri></graphic></fig></tp:treatment-sec><tp:treatment-sec sec-type="diagnosis" id="SECID0E5FCI"><title>Diagnosis</title><p><bold>(male).</bold> Length 1.6 mm. 2.2× as long as broad; colour brown. Eyes divided, separated by slightly more than the size of upper part; antennal club setose, sutures obscure; male frons slightly impressed, smooth and glabrous in centre, with fine soft setae closer to eyes and vertex; pronotum roughly punctured, with sharp asperities on anterior half, anterior pair of teeth small, located behind front margin; lateral anterior margin of prothorax from middle part to coxa with shallow irregular groove; propleural pit round, deep; elytral striae impressed, punctures large, separated by their diameter or less; vestiture consisting of irregular rows of long, soft bristle-like setae; elytral suture slightly buckled at midlength, apex entire.</p></tp:treatment-sec><tp:treatment-sec sec-type="distribution" id="SECID0EGGCI"><title>Distribution.</title><p>Democratic Republic of the Congo.</p></tp:treatment-sec><tp:treatment-sec sec-type="biology" id="SECID0ELGCI"><title>Biology.</title><p>Only known from the medium altitude (732 m) type locality in the Congo basin, breeding in a <italic><tp:taxon-name><tp:taxon-name-part taxon-name-part-type="genus" reg="Popowia">Popowia</tp:taxon-name-part></tp:taxon-name></italic> branch (<tp:taxon-name><tp:taxon-name-part taxon-name-part-type="family">Annonaceae</tp:taxon-name-part></tp:taxon-name>).</p></tp:treatment-sec></tp:taxon-treatment>
