# Supplementary material for: ﻿An integrated taxonomic revision of Ctonoxylon (Coleoptera, Curculionidae, Scolytinae) reveals new Malagasy species originating from multiple recent colonisations of the island
Source: Zookeys. 2024 May 28;1203:95–130. doi: 10.3897/zookeys.1203.123757 (PMC11150870; doi:10.3897/zookeys.1203.123757)
Supplement: XML Treatment for Ctonoxylon quadrispinum [file zookeys.1203.123757-treatment18.xml]

<!DOCTYPE tp:taxon-treatment
  PUBLIC "-//TaxonX//DTD Taxonomic Treatment Publishing DTD v0 20100105//EN" "tax-treatment-NSO.dtd">
<tp:taxon-treatment xmlns:tp="http://www.plazi.org/taxpub"><tp:treatment-meta><kwd-group><label>Taxon classification</label><kwd>
                <named-content content-type="kingdom">Animalia</named-content>
              </kwd><kwd>
                <named-content content-type="order">Coleoptera</named-content>
              </kwd><kwd>
                <named-content content-type="family">Curculionidae</named-content>
              </kwd></kwd-group><mixed-citation publication-type="journal"><person-group><name><surname>Jordal</surname><given-names>Bjarte H.</given-names></name></person-group><article-title>﻿An integrated taxonomic revision of <italic><tp:taxon-name><tp:taxon-name-part taxon-name-part-type="genus" reg="Ctonoxylon">Ctonoxylon</tp:taxon-name-part></tp:taxon-name></italic> (<tp:taxon-name><tp:taxon-name-part taxon-name-part-type="order">Coleoptera</tp:taxon-name-part></tp:taxon-name>, <tp:taxon-name><tp:taxon-name-part taxon-name-part-type="family">Curculionidae</tp:taxon-name-part></tp:taxon-name>, <tp:taxon-name><tp:taxon-name-part taxon-name-part-type="subfamily">Scolytinae</tp:taxon-name-part></tp:taxon-name>) reveals new Malagasy species originating from multiple recent colonisations of the island</article-title><source>Zookeys</source><day>28</day><month>05</month><year>2024</year><volume>1203</volume><fpage>95</fpage><lpage>130</lpage><pub-id pub-id-type="doi">10.3897/zookeys.1203.123757</pub-id></mixed-citation></tp:treatment-meta><tp:nomenclature><label>﻿</label><tp:taxon-name>
              <object-id xmlns:xlink="http://www.w3.org/1999/xlink" content-type="arpha" xlink:type="simple">84D97D21-5B46-579A-B80C-5D193A9A5DC9</object-id>
              <tp:taxon-name-part taxon-name-part-type="genus" reg="Ctonoxylon">Ctonoxylon</tp:taxon-name-part>
              <tp:taxon-name-part taxon-name-part-type="species" reg="quadrispinum">quadrispinum</tp:taxon-name-part>
              <object-id xmlns:xlink="http://www.w3.org/1999/xlink" content-type="zoobank" xlink:type="simple">https://zoobank.org/7345B8EE-8158-414F-860F-3A7F5DE6B9CD</object-id>
            </tp:taxon-name><tp:taxon-status xmlns:xlink="http://www.w3.org/1999/xlink" xlink:type="simple">sp. nov.</tp:taxon-status><xref ref-type="fig" rid="F9">Figs 66</xref><xref ref-type="fig" rid="F9">, 69</xref><xref ref-type="fig" rid="F9">, 72</xref></tp:nomenclature><tp:treatment-sec sec-type="type material" id="SECID0ESICI"><title>Type material.</title><p><bold><italic>Holotype</italic></bold>, female: Madagascar, Ankarafantsika NP [GIS: <named-content xmlns:xlink="http://www.w3.org/1999/xlink" content-type="dwc:verbatimCoordinates" xlink:type="simple"><named-content content-type="geo-json" specific-use="{&#34;type&#34;:&#34;Point&#34;,&#34;coordinates&#34;:[46.828000,-16.264000]}" id="NCID0EAJCI" xlink:type="simple">-16.264, 46.828</named-content></named-content>], 200 m alt., 8.5.2015, ex liana, B. Jordal, leg. [<named-content xmlns:xlink="http://www.w3.org/1999/xlink" content-type="dwc:institutional_code" xlink:title="University Museum of Bergen, Norway" xlink:href="http://grbio.org/institution/museum-zoology-university-bergen-vertebrate-collections" xlink:type="simple">ZMUB</named-content>]. <bold><italic>Paratypes</italic></bold>: same data as holotype [<named-content xmlns:xlink="http://www.w3.org/1999/xlink" content-type="dwc:institutional_code" xlink:title="Naturhistorisches Museum, Vienna, Austria" xlink:href="http://grbio.org/institution/naturhistorisches-museum-wien-0" xlink:type="simple">NHMW</named-content>, <named-content xmlns:xlink="http://www.w3.org/1999/xlink" content-type="dwc:institutional_code" xlink:title="University Museum of Bergen, Norway" xlink:href="http://grbio.org/institution/museum-zoology-university-bergen-vertebrate-collections" xlink:type="simple">ZMUB</named-content>].</p></tp:treatment-sec><tp:treatment-sec sec-type="diagnosis" id="SECID0EXJCI"><title>Diagnosis.</title><p>Anterior teeth on the pronotum quadrifid; lateral anterior margin of prothorax with elongated groove; propleural pit present; scutellar shield detached; elytral suture strongly curved just behind scutellar shield, a little buckled further behind.</p></tp:treatment-sec><tp:treatment-sec sec-type="description" id="SECID0E3JCI"><title>Description.</title><p><bold>Female.</bold> Body length 2.6–3.0 mm, 2.1× as long as broad; immature colour pale brown. <bold><italic>Frons</italic></bold> convex, surface reticulate, vestiture consisting of sparse, short setae. Eyes divided, each part separated by 2/3 the size of upper half. Antennal funiculus 7-segmented; club with two asymmetrically and strongly procurved sutures, suture one more distinctly marked, with a dark partial septum along its front margin. <bold><italic>Pronotum</italic></bold> broadly asperate on anterior two-thirds, anterior margin with pair of two bifid raised teeth (quadrifid). Anterior lateral margin of prothorax with pointed eye scraper at level of eyes, a deep groove from this point to coxa; a transverse propleural groove located between coxa and lateral costa on pronotum. <bold><italic>Scutellar shield</italic></bold> detached from elytra. <bold><italic>Elytral</italic></bold> suture strongly curved immediately behind scutellar shield and slightly buckled at midlength; striae strongly impressed, punctures round, large and deep, spaced by their diameter or less; interstriae raised, vestiture consisting of irregular and partly confused rows of short scale-like setae, with ground vestiture consisting of shorter setae of the same type and density; apex slightly emarginated. <bold><italic>Metanepisternum</italic></bold> and metaventrite with scant simple setae; last abdominal ventrite with small concavity. <bold><italic>Protibiae</italic></bold> on anterior face with groove for reception of tarsus as deep as width of tibia.</p><p><bold>Male</bold> nearly identical to female, except frons impunctate and glabrous in a narrow band from epistoma to upper level of eyes, front teeth along the pronotal margin very slightly behind the position in females, and last abdominal ventrite flat.</p><fig id="F9" position="float" orientation="portrait"><object-id xmlns:xlink="http://www.w3.org/1999/xlink" content-type="doi" xlink:type="simple">10.3897/zookeys.1203.123757.figures66-74</object-id><object-id xmlns:xlink="http://www.w3.org/1999/xlink" content-type="arpha" xlink:type="simple">7E38936D-8B9B-5F66-9236-220AF091F68D</object-id><label>Figures 66–74.</label><caption><p>Dorsal, lateral, and front views of <bold>66, 69, 72</bold><italic><tp:taxon-name><tp:taxon-name-part taxon-name-part-type="genus" reg="Ctonoxylon">Ctonoxylon</tp:taxon-name-part><tp:taxon-name-part taxon-name-part-type="species" reg="quadrispinum">quadrispinum</tp:taxon-name-part></tp:taxon-name></italic> female holotype <bold>67, 70, 73</bold><italic><tp:taxon-name><tp:taxon-name-part taxon-name-part-type="genus" reg="Ctonoxylon">Ctonoxylon</tp:taxon-name-part><tp:taxon-name-part taxon-name-part-type="species" reg="methneri">methneri</tp:taxon-name-part></tp:taxon-name></italic> male, and <bold>68, 71, 74</bold><italic><tp:taxon-name><tp:taxon-name-part taxon-name-part-type="genus" reg="Ctonoxylon">Ctonoxylon</tp:taxon-name-part><tp:taxon-name-part taxon-name-part-type="species" reg="atrum">atrum</tp:taxon-name-part></tp:taxon-name></italic> female holotype.</p></caption><graphic xmlns:xlink="http://www.w3.org/1999/xlink" xlink:href="zookeys-1203-095_article-123757__-g009.jpg" position="float" orientation="portrait" xlink:type="simple" id="oo_1057227.jpg"><uri content-type="original_file" xlink:type="simple">https://binary.pensoft.net/fig/1057227</uri></graphic></fig></tp:treatment-sec><tp:treatment-sec sec-type="etymology" id="SECID0ETMCI"><title>Etymology.</title><p>Composed by the Latin prefix <italic>quadri</italic>- meaning four, and the Latin adjective <italic>spinum</italic> in its neuter form derived from <italic>spina</italic>, meaning thorn, referring to the four sharp teeth along the front margin of the pronotum.</p></tp:treatment-sec><tp:treatment-sec sec-type="distribution" id="SECID0E6MCI"><title>Distribution and biology.</title><p>Only known from the type locality in Madagascar where broods containing pupae and tenerals, but not parents, were collected from a liana 4 cm in diameter, with thick bark. Egg tunnels were biramous and cut transversely to the grain. Brood sizes ranged from 50–60 (<italic>n</italic> = 20).</p></tp:treatment-sec></tp:taxon-treatment>
