# Supplementary material for: ﻿An integrated taxonomic revision of Ctonoxylon (Coleoptera, Curculionidae, Scolytinae) reveals new Malagasy species originating from multiple recent colonisations of the island
Source: Zookeys. 2024 May 28;1203:95–130. doi: 10.3897/zookeys.1203.123757 (PMC11150870; doi:10.3897/zookeys.1203.123757)
Supplement: XML Treatment for Ctonoxylon methneri [file zookeys.1203.123757-treatment19.xml]

<!DOCTYPE tp:taxon-treatment
  PUBLIC "-//TaxonX//DTD Taxonomic Treatment Publishing DTD v0 20100105//EN" "tax-treatment-NSO.dtd">
<tp:taxon-treatment xmlns:tp="http://www.plazi.org/taxpub"><tp:treatment-meta><kwd-group><label>Taxon classification</label><kwd>
                <named-content content-type="kingdom">Animalia</named-content>
              </kwd><kwd>
                <named-content content-type="order">Coleoptera</named-content>
              </kwd><kwd>
                <named-content content-type="family">Curculionidae</named-content>
              </kwd></kwd-group><mixed-citation publication-type="journal"><person-group><name><surname>Jordal</surname><given-names>Bjarte H.</given-names></name></person-group><article-title>﻿An integrated taxonomic revision of <italic><tp:taxon-name><tp:taxon-name-part taxon-name-part-type="genus" reg="Ctonoxylon">Ctonoxylon</tp:taxon-name-part></tp:taxon-name></italic> (<tp:taxon-name><tp:taxon-name-part taxon-name-part-type="order">Coleoptera</tp:taxon-name-part></tp:taxon-name>, <tp:taxon-name><tp:taxon-name-part taxon-name-part-type="family">Curculionidae</tp:taxon-name-part></tp:taxon-name>, <tp:taxon-name><tp:taxon-name-part taxon-name-part-type="subfamily">Scolytinae</tp:taxon-name-part></tp:taxon-name>) reveals new Malagasy species originating from multiple recent colonisations of the island</article-title><source>Zookeys</source><day>28</day><month>05</month><year>2024</year><volume>1203</volume><fpage>95</fpage><lpage>130</lpage><pub-id pub-id-type="doi">10.3897/zookeys.1203.123757</pub-id></mixed-citation></tp:treatment-meta><tp:nomenclature><label>﻿</label><tp:taxon-name>
              <object-id xmlns:xlink="http://www.w3.org/1999/xlink" content-type="arpha" xlink:type="simple">14DDD684-CC1B-5E5E-A5A7-0BA5EFD6D23D</object-id>
              <tp:taxon-name-part taxon-name-part-type="genus" reg="Ctonoxylon">Ctonoxylon</tp:taxon-name-part>
              <tp:taxon-name-part taxon-name-part-type="species" reg="methneri">methneri</tp:taxon-name-part>
            </tp:taxon-name><tp:taxon-authority>Eggers</tp:taxon-authority><xref ref-type="fig" rid="F9">Figs 67</xref><xref ref-type="fig" rid="F9">, 70</xref><xref ref-type="fig" rid="F9">, 73</xref><tp:nomenclature-citation-list><tp:nomenclature-citation><tp:taxon-name>
                  <tp:taxon-name-part taxon-name-part-type="genus" reg="Ctonoxylon">Ctonoxylon</tp:taxon-name-part>
                  <tp:taxon-name-part taxon-name-part-type="species" reg="methneri">methneri</tp:taxon-name-part>
                </tp:taxon-name><comment>Eggers, 1922: 170.</comment></tp:nomenclature-citation><tp:nomenclature-citation><tp:taxon-name>
                  <tp:taxon-name-part taxon-name-part-type="genus" reg="Ctonoxylon">Ctonoxylon</tp:taxon-name-part>
                  <tp:taxon-name-part taxon-name-part-type="species" reg="griseum">griseum</tp:taxon-name-part>
                </tp:taxon-name><comment>Schedl, 1941: 389, syn. nov.</comment></tp:nomenclature-citation><tp:nomenclature-citation><tp:taxon-name>
                  <tp:taxon-name-part taxon-name-part-type="genus" reg="Ctonoxylon">Ctonoxylon</tp:taxon-name-part>
                  <tp:taxon-name-part taxon-name-part-type="species" reg="hamatum">hamatum</tp:taxon-name-part>
                </tp:taxon-name><comment>Schedl, 1941: 400, syn. nov.</comment></tp:nomenclature-citation></tp:nomenclature-citation-list></tp:nomenclature><tp:treatment-sec sec-type="type material" id="SECID0E4PCI"><title>Type material.</title><p><bold><italic>Holotype</italic></bold> (‘type’): [Tanzania] Udzungwa-Berge1300–1600 m., 26.XI.1912, Methner, coll. [<named-content xmlns:xlink="http://www.w3.org/1999/xlink" content-type="dwc:institutional_code" xlink:title="Museum für Naturkunde der Humboldt-Universität, Berlin, Germany" xlink:href="http://grbio.org/institution/museum-f%C3%BCr-naturkunde-2" xlink:type="simple">ZMHB</named-content>, not found]. <bold><italic>Holotype</italic></bold> of <italic><tp:taxon-name><tp:taxon-name-part taxon-name-part-type="genus" reg="Ctonoxylon">C.</tp:taxon-name-part><tp:taxon-name-part taxon-name-part-type="species" reg="hamatum">hamatum</tp:taxon-name-part></tp:taxon-name></italic> male: [Kenya] Nairobi [<named-content xmlns:xlink="http://www.w3.org/1999/xlink" content-type="dwc:institutional_code" xlink:title="Naturhistorisches Museum, Vienna, Austria" xlink:href="http://grbio.org/institution/naturhistorisches-museum-wien-0" xlink:type="simple">NHMW</named-content>]. <bold><italic>Holotype</italic></bold> of <italic><tp:taxon-name><tp:taxon-name-part taxon-name-part-type="genus" reg="Ctonoxylon">C.</tp:taxon-name-part><tp:taxon-name-part taxon-name-part-type="species" reg="griseum">griseum</tp:taxon-name-part></tp:taxon-name></italic>, female: [Kenya] Brit. O. Africa, Kikuyu [<named-content xmlns:xlink="http://www.w3.org/1999/xlink" content-type="dwc:verbatimCoordinates" xlink:type="simple"><named-content content-type="geo-json" specific-use="{&#34;type&#34;:&#34;Point&#34;,&#34;coordinates&#34;:[36.680000,-1.270000]}" id="NCID0ERRCI" xlink:type="simple">-1.27, 36.68</named-content></named-content>], E. Thomas [<named-content xmlns:xlink="http://www.w3.org/1999/xlink" content-type="dwc:institutional_code" xlink:title="Naturhistorisches Museum, Vienna, Austria" xlink:href="http://grbio.org/institution/naturhistorisches-museum-wien-0" xlink:type="simple">NHMW</named-content>].</p></tp:treatment-sec><tp:treatment-sec sec-type="diagnosis" id="SECID0E2RCI"><title>Diagnosis.</title><p>Length 2.3–4.2 mm. 2.1–2.3× as long as broad; colour dark brown, dorsal setae variegated. Male frons flat, smooth, impunctate and glabrous within a triangular pattern of short setae near eyes and epistoma; female frons finely granulated with short setae; eye parts separated by almost the size of upper half; anterior lateral margin of prothorax with elongated groove near front of coxa; propleural pit present just above coxa; scutellar shield detached from elytra; elytral suture slightly buckled at midlength; apex emarginated; interstrial vestiture consisting of confused rows of variegated scale-like setae of similar length and colour as the ground vestiture.</p></tp:treatment-sec><tp:treatment-sec sec-type="distribution" id="SECID0EASCI"><title>Distribution.</title><p>Kenya, Tanzania, South Africa.</p></tp:treatment-sec><tp:treatment-sec sec-type="New records" id="SECID0EFSCI"><title>New records.</title><p>South Africa, E. Cape Prov., Katberg [GIS: <named-content xmlns:xlink="http://www.w3.org/1999/xlink" content-type="dwc:verbatimCoordinates" xlink:type="simple"><named-content content-type="geo-json" specific-use="{&#34;type&#34;:&#34;Point&#34;,&#34;coordinates&#34;:[26.673000,-32.479000]}" id="NCID0EOSCI" xlink:type="simple">-32.479, 26.673</named-content></named-content>], 01.11.1933, R.E. Turner, leg. [2, <named-content xmlns:xlink="http://www.w3.org/1999/xlink" content-type="dwc:institutional_code" xlink:title="The Natural History Museum, London, UK" xlink:href="http://grbio.org/institution/natural-history-museum-london" xlink:type="simple">NHMUK</named-content>]; W. Cape province, Knysna, Diepwalle [GIS: <named-content xmlns:xlink="http://www.w3.org/1999/xlink" content-type="dwc:verbatimCoordinates" xlink:type="simple"><named-content content-type="geo-json" specific-use="{&#34;type&#34;:&#34;Point&#34;,&#34;coordinates&#34;:[23.152000,-33.957000]}" id="NCID0E2SCI" xlink:type="simple">-33.957, 23.152</named-content></named-content>], 7.11.2006, ex <italic><tp:taxon-name><tp:taxon-name-part taxon-name-part-type="genus" reg="Olea">Olea</tp:taxon-name-part><tp:taxon-name-part taxon-name-part-type="species" reg="capensis">capensis</tp:taxon-name-part></tp:taxon-name></italic> trunk, B. Jordal, leg; same data except Goudveld, Krisjan Se-Nek [GIS: <named-content xmlns:xlink="http://www.w3.org/1999/xlink" content-type="dwc:verbatimCoordinates" xlink:type="simple"><named-content content-type="geo-json" specific-use="{&#34;type&#34;:&#34;Point&#34;,&#34;coordinates&#34;:[22.948000,-33.913000]}" id="NCID0EOTCI" xlink:type="simple">-33.913, 22.948</named-content></named-content>], 5.11.2006; Goudveld, Woodcutters [GIS: <named-content xmlns:xlink="http://www.w3.org/1999/xlink" content-type="dwc:verbatimCoordinates" xlink:type="simple"><named-content content-type="geo-json" specific-use="{&#34;type&#34;:&#34;Point&#34;,&#34;coordinates&#34;:[22.976000,-33.927000]}" id="NCID0EWTCI" xlink:type="simple">-33.927, 22.976</named-content></named-content>], 4.11.2006; Gouna, Grootdrai [GIS: <named-content xmlns:xlink="http://www.w3.org/1999/xlink" content-type="dwc:verbatimCoordinates" xlink:type="simple"><named-content content-type="geo-json" specific-use="{&#34;type&#34;:&#34;Point&#34;,&#34;coordinates&#34;:[23.054000,-33.946000]}" id="NCID0E5TCI" xlink:type="simple">-33.946, 23.054</named-content></named-content>], 6.11.2006; Nature’s Valley [GIS: <named-content xmlns:xlink="http://www.w3.org/1999/xlink" content-type="dwc:verbatimCoordinates" xlink:type="simple"><named-content content-type="geo-json" specific-use="{&#34;type&#34;:&#34;Point&#34;,&#34;coordinates&#34;:[23.562000,-33.965000]}" id="NCID0EGUCI" xlink:type="simple">-33.965, 23.562</named-content></named-content>], 8.11.2006; Tsitsikamma, Goesa walk [GIS: <named-content xmlns:xlink="http://www.w3.org/1999/xlink" content-type="dwc:verbatimCoordinates" xlink:type="simple"><named-content content-type="geo-json" specific-use="{&#34;type&#34;:&#34;Point&#34;,&#34;coordinates&#34;:[23.887000,-33.983000]}" id="NCID0EOUCI" xlink:type="simple">-33.983, 23.887</named-content></named-content>], 12.11.2006; Tsitsikamma, Platboos walk [GIS: <named-content xmlns:xlink="http://www.w3.org/1999/xlink" content-type="dwc:verbatimCoordinates" xlink:type="simple"><named-content content-type="geo-json" specific-use="{&#34;type&#34;:&#34;Point&#34;,&#34;coordinates&#34;:[23.910000,-33.980000]}" id="NCID0EWUCI" xlink:type="simple">-33.980, 23.910</named-content></named-content>], 14.11.2006 [all in <named-content xmlns:xlink="http://www.w3.org/1999/xlink" content-type="dwc:institutional_code" xlink:title="University Museum of Bergen, Norway" xlink:href="http://grbio.org/institution/museum-zoology-university-bergen-vertebrate-collections" xlink:type="simple">ZMUB</named-content>]; Kenya, Ngong Forestry [<named-content xmlns:xlink="http://www.w3.org/1999/xlink" content-type="dwc:verbatimCoordinates" xlink:type="simple"><named-content content-type="geo-json" specific-use="{&#34;type&#34;:&#34;Point&#34;,&#34;coordinates&#34;:[36.730000,-1.310000]}" id="NCID0EDVCI" xlink:type="simple">-1.31, 36.73</named-content></named-content>], 12.01.1968, Malaise trap, Krombein &amp; Spangler leg. [1, <named-content xmlns:xlink="http://www.w3.org/1999/xlink" content-type="dwc:institutional_code" xlink:title="National Museum of Natural History, Washington D.C., USA" xlink:href="http://grbio.org/institution/smithsonian-institution-national-museum-natural-history-0" xlink:type="simple">USNM</named-content>].</p></tp:treatment-sec><tp:treatment-sec sec-type="biology" id="SECID0ENVCI"><title>Biology.</title><p>This species is exclusively associated with black ironwood, <italic><tp:taxon-name><tp:taxon-name-part taxon-name-part-type="genus" reg="Olea">Olea</tp:taxon-name-part><tp:taxon-name-part taxon-name-part-type="species" reg="capensis">capensis</tp:taxon-name-part></tp:taxon-name></italic> (<tp:taxon-name><tp:taxon-name-part taxon-name-part-type="family">Oleaceae</tp:taxon-name-part></tp:taxon-name>) where it is usually present whenever branches and trees are down. Recent field studies in the Knysna forests in the Cape region indicated no particular preference for breeding material size, ranging from 2-cm thick branches to the largest tree trunks of &gt; 60 cm diameter. It breeds in the same host tree as <italic><tp:taxon-name><tp:taxon-name-part taxon-name-part-type="genus" reg="Lanurgus">Lanurgus</tp:taxon-name-part><tp:taxon-name-part taxon-name-part-type="species" reg="jubatus">jubatus</tp:taxon-name-part></tp:taxon-name></italic> Jordal, 2021, and <italic><tp:taxon-name><tp:taxon-name-part taxon-name-part-type="genus" reg="Lanurgus">Lanurgus</tp:taxon-name-part><tp:taxon-name-part taxon-name-part-type="species" reg="xylographus">xylographus</tp:taxon-name-part></tp:taxon-name></italic> Schedl, 1961, but even though it is found in the same forest localities, <italic><tp:taxon-name><tp:taxon-name-part taxon-name-part-type="genus" reg="Ctonoxylon">C.</tp:taxon-name-part><tp:taxon-name-part taxon-name-part-type="species" reg="methneri">methneri</tp:taxon-name-part></tp:taxon-name></italic> only co-occurred with these species in the same tree one out of ten collecting events. Brood size was not smaller in the thinnest branches examined and broods with larvae or older stages ranged from 17–48 (Table <xref ref-type="table" rid="T5">5</xref>). Very few broods with larvae had a male parent present with the female, and then only at very early larval stage. In the large majority of dissected broods, the male left before all eggs were laid or hatched. The female left her offspring before pupal stage. Egg tunnels were always cut transversely to the wood grain and eggs deposited vertically in deep pits packed with frass.</p></tp:treatment-sec><tp:treatment-sec sec-type="remarks" id="SECID0EIXCI"><title>Remarks.</title><p>Some specimens of <italic><tp:taxon-name><tp:taxon-name-part taxon-name-part-type="genus" reg="Ctonoxylon">C.</tp:taxon-name-part><tp:taxon-name-part taxon-name-part-type="species" reg="methneri">methneri</tp:taxon-name-part></tp:taxon-name></italic> differ from those of <italic><tp:taxon-name><tp:taxon-name-part taxon-name-part-type="genus" reg="Ctonoxylon">C.</tp:taxon-name-part><tp:taxon-name-part taxon-name-part-type="species" reg="hamatum">hamatum</tp:taxon-name-part></tp:taxon-name></italic> by having slightly shorter setae on interstriae 1 and 2 but this appears to be intraspecific variation. The differences in frons and pronotum between the types of <italic><tp:taxon-name><tp:taxon-name-part taxon-name-part-type="genus" reg="Ctonoxylon">C.</tp:taxon-name-part><tp:taxon-name-part taxon-name-part-type="species" reg="hamatum">hamatum</tp:taxon-name-part></tp:taxon-name></italic> and <italic><tp:taxon-name><tp:taxon-name-part taxon-name-part-type="genus" reg="Ctonoxylon">C.</tp:taxon-name-part><tp:taxon-name-part taxon-name-part-type="species" reg="methneri">methneri</tp:taxon-name-part></tp:taxon-name></italic> on one side, and <italic><tp:taxon-name><tp:taxon-name-part taxon-name-part-type="genus" reg="Ctonoxylon">C.</tp:taxon-name-part><tp:taxon-name-part taxon-name-part-type="species" reg="griseum">griseum</tp:taxon-name-part></tp:taxon-name></italic>, is due to sexual dimorphism otherwise typical for the genus.</p></tp:treatment-sec><tp:treatment-sec><!--Section generated to contain objects referenced in tp:taxon-treatment.--><fig id="F9" position="float" orientation="portrait"><object-id xmlns:xlink="http://www.w3.org/1999/xlink" content-type="doi" xlink:type="simple">10.3897/zookeys.1203.123757.figures66-74</object-id><object-id xmlns:xlink="http://www.w3.org/1999/xlink" content-type="arpha" xlink:type="simple">7E38936D-8B9B-5F66-9236-220AF091F68D</object-id><label>Figures 66–74.</label><caption><p>Dorsal, lateral, and front views of <bold>66, 69, 72</bold><italic><tp:taxon-name><tp:taxon-name-part taxon-name-part-type="genus" reg="Ctonoxylon">Ctonoxylon</tp:taxon-name-part><tp:taxon-name-part taxon-name-part-type="species" reg="quadrispinum">quadrispinum</tp:taxon-name-part></tp:taxon-name></italic> female holotype <bold>67, 70, 73</bold><italic><tp:taxon-name><tp:taxon-name-part taxon-name-part-type="genus" reg="Ctonoxylon">Ctonoxylon</tp:taxon-name-part><tp:taxon-name-part taxon-name-part-type="species" reg="methneri">methneri</tp:taxon-name-part></tp:taxon-name></italic> male, and <bold>68, 71, 74</bold><italic><tp:taxon-name><tp:taxon-name-part taxon-name-part-type="genus" reg="Ctonoxylon">Ctonoxylon</tp:taxon-name-part><tp:taxon-name-part taxon-name-part-type="species" reg="atrum">atrum</tp:taxon-name-part></tp:taxon-name></italic> female holotype.</p></caption><graphic xmlns:xlink="http://www.w3.org/1999/xlink" xlink:href="zookeys-1203-095_article-123757__-g009.jpg" position="float" orientation="portrait" xlink:type="simple" id="oo_1057227.jpg"><uri content-type="original_file" xlink:type="simple">https://binary.pensoft.net/fig/1057227</uri></graphic></fig><table-wrap id="T5" position="float" orientation="portrait"><label>Table 5.</label><caption><p>Reproductive biology observed for <italic><tp:taxon-name><tp:taxon-name-part taxon-name-part-type="genus" reg="Ctonoxylon">Ctonoxylon</tp:taxon-name-part></tp:taxon-name></italic> species (*records from <xref ref-type="bibr" rid="B15">Schedl 1961</xref>). All observed species form monogynous pairs at the early stage of mating and egg laying. The two last columns indicate the offspring developmental stage where parents have permanently left the nest.</p></caption><table id="TID0EF6BI" rules="all"><tbody><tr><th rowspan="1" colspan="1">Species</th><th rowspan="1" colspan="1">Host family (majority)</th><th rowspan="1" colspan="1">Diam (cm)</th><th rowspan="1" colspan="1">egg tunnel direction</th><th rowspan="1" colspan="1">Brood size</th><th rowspan="1" colspan="1">males leave</th><th rowspan="1" colspan="1">females leave</th></tr><tr><td rowspan="1" colspan="1"><italic><tp:taxon-name><tp:taxon-name-part taxon-name-part-type="genus" reg="Ctonoxylon">Ctonoxylon</tp:taxon-name-part><tp:taxon-name-part taxon-name-part-type="species" reg="acuminatum">acuminatum</tp:taxon-name-part></tp:taxon-name></italic>*</td><td rowspan="1" colspan="1">
                  <tp:taxon-name><tp:taxon-name-part taxon-name-part-type="family">Apocynaceae</tp:taxon-name-part></tp:taxon-name>
                </td><td rowspan="1" colspan="1">5</td><td rowspan="1" colspan="1">transverse</td><td rowspan="1" colspan="1">36</td><td rowspan="1" colspan="1"/><td rowspan="1" colspan="1"/></tr><tr><td rowspan="1" colspan="1">
                  <italic>
                    <tp:taxon-name><tp:taxon-name-part taxon-name-part-type="genus" reg="Ctonoxylon">Ctonoxylon</tp:taxon-name-part><tp:taxon-name-part taxon-name-part-type="species" reg="amanicum">amanicum</tp:taxon-name-part></tp:taxon-name>
                  </italic>
                </td><td rowspan="1" colspan="1">(liana)</td><td rowspan="1" colspan="1">0.6–2.0</td><td rowspan="1" colspan="1">irregular</td><td rowspan="1" colspan="1"/><td rowspan="1" colspan="1"/><td rowspan="1" colspan="1"/></tr><tr><td rowspan="3" colspan="1">
                  <italic>
                    <tp:taxon-name><tp:taxon-name-part taxon-name-part-type="genus" reg="Ctonoxylon">Ctonoxylon</tp:taxon-name-part><tp:taxon-name-part taxon-name-part-type="species" reg="flavescens">flavescens</tp:taxon-name-part></tp:taxon-name>
                  </italic>
                </td><td rowspan="1" colspan="1">
                  <tp:taxon-name><tp:taxon-name-part taxon-name-part-type="family">Moraceae</tp:taxon-name-part></tp:taxon-name>
                </td><td rowspan="1" colspan="1">15</td><td rowspan="1" colspan="1">longitudinal</td><td rowspan="1" colspan="1">19-23</td><td rowspan="1" colspan="1">egg</td><td rowspan="1" colspan="1">pupa</td></tr><tr><td rowspan="1" colspan="1">
                  <tp:taxon-name><tp:taxon-name-part taxon-name-part-type="family">Malvaceae</tp:taxon-name-part></tp:taxon-name>
                </td><td rowspan="1" colspan="1">7</td><td rowspan="1" colspan="1">longitudinal</td><td rowspan="1" colspan="1">20-30</td><td rowspan="1" colspan="1">larva</td><td rowspan="1" colspan="1"/></tr><tr><td rowspan="1" colspan="1"><tp:taxon-name><tp:taxon-name-part taxon-name-part-type="family">Apocynaceae</tp:taxon-name-part></tp:taxon-name>*</td><td rowspan="1" colspan="1">2–4</td><td rowspan="1" colspan="1">longitudinal</td><td rowspan="1" colspan="1">30-45</td><td rowspan="1" colspan="1"/><td rowspan="1" colspan="1"/></tr><tr><td rowspan="1" colspan="1">
                  <italic>
                    <tp:taxon-name><tp:taxon-name-part taxon-name-part-type="genus" reg="Ctonoxylon">Ctonoxylon</tp:taxon-name-part><tp:taxon-name-part taxon-name-part-type="species" reg="methneri">methneri</tp:taxon-name-part></tp:taxon-name>
                  </italic>
                </td><td rowspan="1" colspan="1">
                  <tp:taxon-name><tp:taxon-name-part taxon-name-part-type="family">Oleaceae</tp:taxon-name-part></tp:taxon-name>
                </td><td rowspan="1" colspan="1">2–60</td><td rowspan="1" colspan="1">transverse</td><td rowspan="1" colspan="1">8–48</td><td rowspan="1" colspan="1">egg</td><td rowspan="1" colspan="1">larva</td></tr><tr><td rowspan="1" colspan="1">
                  <italic>
                    <tp:taxon-name><tp:taxon-name-part taxon-name-part-type="genus" reg="Ctonoxylon">Ctonoxylon</tp:taxon-name-part><tp:taxon-name-part taxon-name-part-type="species" reg="quadrispinum">quadrispinum</tp:taxon-name-part></tp:taxon-name>
                  </italic>
                </td><td rowspan="1" colspan="1">(liana)</td><td rowspan="1" colspan="1">4</td><td rowspan="1" colspan="1">transverse</td><td rowspan="1" colspan="1">50–60</td><td rowspan="1" colspan="1"/><td rowspan="1" colspan="1">pupa?</td></tr><tr><td rowspan="1" colspan="1">
                  <italic>
                    <tp:taxon-name><tp:taxon-name-part taxon-name-part-type="genus" reg="Ctonoxylon">Ctonoxylon</tp:taxon-name-part><tp:taxon-name-part taxon-name-part-type="species" reg="uniseriatum">uniseriatum</tp:taxon-name-part></tp:taxon-name>
                  </italic>
                </td><td rowspan="1" colspan="1">(liana)</td><td rowspan="1" colspan="1">0.8–3</td><td rowspan="1" colspan="1">longitudinal</td><td rowspan="1" colspan="1">3–8</td><td rowspan="1" colspan="1">egg</td><td rowspan="1" colspan="1">larva</td></tr></tbody></table></table-wrap></tp:treatment-sec><ref-list><ref id="B15"><mixed-citation xmlns:xlink="http://www.w3.org/1999/xlink" xlink:type="simple"><person-group><name name-style="western"><surname>Schedl</surname><given-names>KE</given-names></name></person-group> (<year>1961</year>) <article-title><tp:taxon-name><tp:taxon-name-part taxon-name-part-type="family">Scolytidae</tp:taxon-name-part></tp:taxon-name> und <tp:taxon-name><tp:taxon-name-part taxon-name-part-type="family">Platypodidae</tp:taxon-name-part></tp:taxon-name> Afrikas. Band I (part). Familie <tp:taxon-name><tp:taxon-name-part taxon-name-part-type="family">Scolytidae</tp:taxon-name-part></tp:taxon-name>.</article-title><source>Revista de Entomologia de Moçambique</source><volume>4</volume>: <fpage>335</fpage>–<lpage>742</lpage>.</mixed-citation></ref></ref-list></tp:taxon-treatment>
