# Supplementary material for: ﻿An integrated taxonomic revision of Ctonoxylon (Coleoptera, Curculionidae, Scolytinae) reveals new Malagasy species originating from multiple recent colonisations of the island
Source: Zookeys. 2024 May 28;1203:95–130. doi: 10.3897/zookeys.1203.123757 (PMC11150870; doi:10.3897/zookeys.1203.123757)
Supplement: XML Treatment for Ctonoxylon atrum [file zookeys.1203.123757-treatment20.xml]

<!DOCTYPE tp:taxon-treatment
  PUBLIC "-//TaxonX//DTD Taxonomic Treatment Publishing DTD v0 20100105//EN" "tax-treatment-NSO.dtd">
<tp:taxon-treatment xmlns:tp="http://www.plazi.org/taxpub"><tp:treatment-meta><kwd-group><label>Taxon classification</label><kwd>
                <named-content content-type="kingdom">Animalia</named-content>
              </kwd><kwd>
                <named-content content-type="order">Coleoptera</named-content>
              </kwd><kwd>
                <named-content content-type="family">Curculionidae</named-content>
              </kwd></kwd-group><mixed-citation publication-type="journal"><person-group><name><surname>Jordal</surname><given-names>Bjarte H.</given-names></name></person-group><article-title>﻿An integrated taxonomic revision of <italic><tp:taxon-name><tp:taxon-name-part taxon-name-part-type="genus" reg="Ctonoxylon">Ctonoxylon</tp:taxon-name-part></tp:taxon-name></italic> (<tp:taxon-name><tp:taxon-name-part taxon-name-part-type="order">Coleoptera</tp:taxon-name-part></tp:taxon-name>, <tp:taxon-name><tp:taxon-name-part taxon-name-part-type="family">Curculionidae</tp:taxon-name-part></tp:taxon-name>, <tp:taxon-name><tp:taxon-name-part taxon-name-part-type="subfamily">Scolytinae</tp:taxon-name-part></tp:taxon-name>) reveals new Malagasy species originating from multiple recent colonisations of the island</article-title><source>Zookeys</source><day>28</day><month>05</month><year>2024</year><volume>1203</volume><fpage>95</fpage><lpage>130</lpage><pub-id pub-id-type="doi">10.3897/zookeys.1203.123757</pub-id></mixed-citation></tp:treatment-meta><tp:nomenclature><label>﻿</label><tp:taxon-name>
              <object-id xmlns:xlink="http://www.w3.org/1999/xlink" content-type="arpha" xlink:type="simple">F041320C-A74B-5813-9E3B-00876F657130</object-id>
              <tp:taxon-name-part taxon-name-part-type="genus" reg="Ctonoxylon">Ctonoxylon</tp:taxon-name-part>
              <tp:taxon-name-part taxon-name-part-type="species" reg="atrum">atrum</tp:taxon-name-part>
            </tp:taxon-name><tp:taxon-authority>Browne</tp:taxon-authority><tp:taxon-status xmlns:xlink="http://www.w3.org/1999/xlink" xlink:type="simple">stat. rev.</tp:taxon-status><xref ref-type="fig" rid="F9">Figs 68</xref><xref ref-type="fig" rid="F9">, 71</xref><xref ref-type="fig" rid="F9">, 74</xref><tp:nomenclature-citation-list><tp:nomenclature-citation><tp:taxon-name>
                  <tp:taxon-name-part taxon-name-part-type="genus" reg="Ctonoxylon">Ctonoxylon</tp:taxon-name-part>
                  <tp:taxon-name-part taxon-name-part-type="species" reg="atrum">atrum</tp:taxon-name-part>
                </tp:taxon-name><comment>Browne, 1965: 190.</comment></tp:nomenclature-citation></tp:nomenclature-citation-list></tp:nomenclature><tp:treatment-sec sec-type="type material" id="SECID0EE2CI"><title>Type material.</title><p><bold><italic>Holotype</italic></bold>, male: Nigeria, Idanre [GIS: <named-content xmlns:xlink="http://www.w3.org/1999/xlink" content-type="dwc:verbatimCoordinates" xlink:type="simple"><named-content content-type="geo-json" specific-use="{&#34;type&#34;:&#34;Point&#34;,&#34;coordinates&#34;:[5.100000,7.120000]}" id="NCID0ES2CI" xlink:type="simple">7.12, 5.10</named-content></named-content>], 30.9.1964, ex <italic><tp:taxon-name><tp:taxon-name-part taxon-name-part-type="genus" reg="Canthium">Canthium</tp:taxon-name-part></tp:taxon-name></italic> [<named-content xmlns:xlink="http://www.w3.org/1999/xlink" content-type="dwc:institutional_code" xlink:title="The Natural History Museum, London, UK" xlink:href="http://grbio.org/institution/natural-history-museum-london" xlink:type="simple">NHMUK</named-content>].</p></tp:treatment-sec><tp:treatment-sec sec-type="diagnosis" id="SECID0ED3CI"><title>Diagnosis.</title><p>Length 3.4 mm. 2.1–2.2× as long as broad; colour pitch black. Male and female frons slightly impressed and impunctate on lower half, finely granulated above with short scattered setae; eye parts separated by 2/3 the size of upper half; anterior lateral margin of prothorax with elongated groove near procoxa; propleural pit present just above procoxa; pronotum with large and deep irregular punctures; elytral suture buckled at midlength, strial punctures longitudinally elongated, subquadrate; interstriae rough, with irregular punctures and rugosities; elytral apex emarginated; interstrial vestiture of confused rows of short, black, scale-like setae.</p></tp:treatment-sec><tp:treatment-sec sec-type="distribution" id="SECID0EI3CI"><title>Distribution.</title><p>Ghana, Cameroon (new country).</p></tp:treatment-sec><tp:treatment-sec sec-type="New record" id="SECID0EN3CI"><title>New record.</title><p>Cameroon, Limbe, Ekande [GIS: <named-content xmlns:xlink="http://www.w3.org/1999/xlink" content-type="dwc:verbatimCoordinates" xlink:type="simple"><named-content content-type="geo-json" specific-use="{&#34;type&#34;:&#34;Point&#34;,&#34;coordinates&#34;:[9.172000,4.081000]}" id="NCID0EW3CI" xlink:type="simple">4.081, 9.172</named-content></named-content>], 19. Nov. 2007, ex water liana, B. Jordal, leg [1, <named-content xmlns:xlink="http://www.w3.org/1999/xlink" content-type="dwc:institutional_code" xlink:title="University Museum of Bergen, Norway" xlink:href="http://grbio.org/institution/museum-zoology-university-bergen-vertebrate-collections" xlink:type="simple">ZMUB</named-content>].</p></tp:treatment-sec><tp:treatment-sec sec-type="remarks" id="SECID0EA4CI"><title>Remarks.</title><p>This species is rather similar to <italic><tp:taxon-name><tp:taxon-name-part taxon-name-part-type="genus" reg="Ctonoxylon">C.</tp:taxon-name-part><tp:taxon-name-part taxon-name-part-type="species" reg="methneri">methneri</tp:taxon-name-part></tp:taxon-name></italic> and was synonymised with <italic><tp:taxon-name><tp:taxon-name-part taxon-name-part-type="genus" reg="Ctonoxylon">C.</tp:taxon-name-part><tp:taxon-name-part taxon-name-part-type="species" reg="hamatum">hamatum</tp:taxon-name-part></tp:taxon-name></italic> by <xref ref-type="bibr" rid="B16">Schedl (1970)</xref>. However, <italic><tp:taxon-name><tp:taxon-name-part taxon-name-part-type="genus" reg="Ctonoxylon">C.</tp:taxon-name-part><tp:taxon-name-part taxon-name-part-type="species" reg="atrum">atrum</tp:taxon-name-part></tp:taxon-name></italic> is darker, with shorter elytral setae, the strial punctures are narrowly elongated and more separated, and the pronotal punctures are larger. It is genetically clearly separated from <italic><tp:taxon-name><tp:taxon-name-part taxon-name-part-type="genus" reg="Ctonoxylon">C.</tp:taxon-name-part><tp:taxon-name-part taxon-name-part-type="species" reg="methneri">methneri</tp:taxon-name-part></tp:taxon-name></italic> and instead forms a sister relationship with <italic><tp:taxon-name><tp:taxon-name-part taxon-name-part-type="genus" reg="Ctonoxylon">C.</tp:taxon-name-part><tp:taxon-name-part taxon-name-part-type="species" reg="quadrispinum">quadrispinum</tp:taxon-name-part></tp:taxon-name></italic> sp. nov. (Fig. <xref ref-type="fig" rid="F2">11</xref>).</p></tp:treatment-sec><tp:treatment-sec><!--Section generated to contain objects referenced in tp:taxon-treatment.--><fig id="F9" position="float" orientation="portrait"><object-id xmlns:xlink="http://www.w3.org/1999/xlink" content-type="doi" xlink:type="simple">10.3897/zookeys.1203.123757.figures66-74</object-id><object-id xmlns:xlink="http://www.w3.org/1999/xlink" content-type="arpha" xlink:type="simple">7E38936D-8B9B-5F66-9236-220AF091F68D</object-id><label>Figures 66–74.</label><caption><p>Dorsal, lateral, and front views of <bold>66, 69, 72</bold><italic><tp:taxon-name><tp:taxon-name-part taxon-name-part-type="genus" reg="Ctonoxylon">Ctonoxylon</tp:taxon-name-part><tp:taxon-name-part taxon-name-part-type="species" reg="quadrispinum">quadrispinum</tp:taxon-name-part></tp:taxon-name></italic> female holotype <bold>67, 70, 73</bold><italic><tp:taxon-name><tp:taxon-name-part taxon-name-part-type="genus" reg="Ctonoxylon">Ctonoxylon</tp:taxon-name-part><tp:taxon-name-part taxon-name-part-type="species" reg="methneri">methneri</tp:taxon-name-part></tp:taxon-name></italic> male, and <bold>68, 71, 74</bold><italic><tp:taxon-name><tp:taxon-name-part taxon-name-part-type="genus" reg="Ctonoxylon">Ctonoxylon</tp:taxon-name-part><tp:taxon-name-part taxon-name-part-type="species" reg="atrum">atrum</tp:taxon-name-part></tp:taxon-name></italic> female holotype.</p></caption><graphic xmlns:xlink="http://www.w3.org/1999/xlink" xlink:href="zookeys-1203-095_article-123757__-g009.jpg" position="float" orientation="portrait" xlink:type="simple" id="oo_1057227.jpg"><uri content-type="original_file" xlink:type="simple">https://binary.pensoft.net/fig/1057227</uri></graphic></fig><fig id="F2" position="float" orientation="portrait"><object-id xmlns:xlink="http://www.w3.org/1999/xlink" content-type="doi" xlink:type="simple">10.3897/zookeys.1203.123757.figures10-11</object-id><object-id xmlns:xlink="http://www.w3.org/1999/xlink" content-type="arpha" xlink:type="simple">D66FDBDE-AA86-525B-B4EE-CA99C2AFBEDD</object-id><label>Figures 10–11.</label><caption><p>Phylogeny of <italic><tp:taxon-name><tp:taxon-name-part taxon-name-part-type="genus" reg="Ctonoxylon">Ctonoxylon</tp:taxon-name-part></tp:taxon-name></italic>. Node support is given as posterior probabilities above and parsimony bootstrap values below nodes <bold>10</bold> tree topology resulting from the parsimony analysis of 14 morphological characters for all species using implied weighting (<xref ref-type="bibr" rid="B5">Goloboff et al. 2018</xref>) <bold>11</bold> partial tree topology redrawn from a previously published Bayesian tree topology based on 1958 nucleotide position from three gene fragments (<xref ref-type="bibr" rid="B9">Jordal 2023</xref>). Species found in Madagascar marked in purple.</p></caption><graphic xmlns:xlink="http://www.w3.org/1999/xlink" xlink:href="zookeys-1203-095_article-123757__-g002.jpg" position="float" orientation="portrait" xlink:type="simple" id="oo_1057220.jpg"><uri content-type="original_file" xlink:type="simple">https://binary.pensoft.net/fig/1057220</uri></graphic></fig></tp:treatment-sec><ref-list><ref id="B16"><mixed-citation xmlns:xlink="http://www.w3.org/1999/xlink" xlink:type="simple"><person-group><name name-style="western"><surname>Schedl</surname><given-names>KE</given-names></name></person-group> (<year>1970</year>) <article-title>Zur Synonymie der Borkenkäfer XX 272. Beitrag zur Morphologie und Systematik der <tp:taxon-name><tp:taxon-name-part taxon-name-part-type="superfamily">Scolytoidea</tp:taxon-name-part></tp:taxon-name>.</article-title><source>Annalen des Naturhistorischen Museums in Wien</source><volume>74</volume>: <fpage>221</fpage>–<lpage>231</lpage>.</mixed-citation></ref><ref id="B5"><mixed-citation xmlns:xlink="http://www.w3.org/1999/xlink" xlink:type="simple"><person-group><name name-style="western"><surname>Goloboff</surname><given-names>PA</given-names></name><name name-style="western"><surname>Torres</surname><given-names>A</given-names></name><name name-style="western"><surname>Arias</surname><given-names>JS</given-names></name></person-group> (<year>2018</year>) <article-title>Weighted parsimony outperforms other methods of phylogenetic inference under models appropriate for morphology.</article-title><source>Cladistics</source><volume>34</volume>(<issue>4</issue>): <fpage>407</fpage>–<lpage>437</lpage>. <ext-link xlink:href="10.1111/cla.12205" ext-link-type="doi" xlink:type="simple">https://doi.org/10.1111/cla.12205</ext-link></mixed-citation></ref><ref id="B9"><mixed-citation xmlns:xlink="http://www.w3.org/1999/xlink" xlink:type="simple"><person-group><name name-style="western"><surname>Jordal</surname><given-names>BH</given-names></name></person-group> (<year>2023</year>) <article-title><tp:taxon-name><tp:taxon-name-part taxon-name-part-type="subtribe">Glostatina</tp:taxon-name-part></tp:taxon-name>, a new xyloctonine subtribe for <italic><tp:taxon-name><tp:taxon-name-part taxon-name-part-type="genus">Glostatus</tp:taxon-name-part></tp:taxon-name></italic> (<tp:taxon-name><tp:taxon-name-part taxon-name-part-type="order">Coleoptera</tp:taxon-name-part></tp:taxon-name>: <tp:taxon-name><tp:taxon-name-part taxon-name-part-type="family">Curculionidae</tp:taxon-name-part></tp:taxon-name>), based on clear genetic and morphological differences.</article-title><source>European Journal of Entomology</source><volume>120</volume>: <fpage>199</fpage>–<lpage>232</lpage>. <ext-link xlink:href="10.14411/eje.2023.025" ext-link-type="doi" xlink:type="simple">https://doi.org/10.14411/eje.2023.025</ext-link></mixed-citation></ref></ref-list></tp:taxon-treatment>
