# Supplementary material for: ﻿An integrated taxonomic revision of Ctonoxylon (Coleoptera, Curculionidae, Scolytinae) reveals new Malagasy species originating from multiple recent colonisations of the island
Source: Zookeys. 2024 May 28;1203:95–130. doi: 10.3897/zookeys.1203.123757 (PMC11150870; doi:10.3897/zookeys.1203.123757)
Supplement: XML Treatment for Ctonoxylon acuminatum [file zookeys.1203.123757-treatment21.xml]

<!DOCTYPE tp:taxon-treatment
  PUBLIC "-//TaxonX//DTD Taxonomic Treatment Publishing DTD v0 20100105//EN" "tax-treatment-NSO.dtd">
<tp:taxon-treatment xmlns:tp="http://www.plazi.org/taxpub"><tp:treatment-meta><kwd-group><label>Taxon classification</label><kwd>
                <named-content content-type="kingdom">Animalia</named-content>
              </kwd><kwd>
                <named-content content-type="order">Coleoptera</named-content>
              </kwd><kwd>
                <named-content content-type="family">Curculionidae</named-content>
              </kwd></kwd-group><mixed-citation publication-type="journal"><person-group><name><surname>Jordal</surname><given-names>Bjarte H.</given-names></name></person-group><article-title>﻿An integrated taxonomic revision of <italic><tp:taxon-name><tp:taxon-name-part taxon-name-part-type="genus" reg="Ctonoxylon">Ctonoxylon</tp:taxon-name-part></tp:taxon-name></italic> (<tp:taxon-name><tp:taxon-name-part taxon-name-part-type="order">Coleoptera</tp:taxon-name-part></tp:taxon-name>, <tp:taxon-name><tp:taxon-name-part taxon-name-part-type="family">Curculionidae</tp:taxon-name-part></tp:taxon-name>, <tp:taxon-name><tp:taxon-name-part taxon-name-part-type="subfamily">Scolytinae</tp:taxon-name-part></tp:taxon-name>) reveals new Malagasy species originating from multiple recent colonisations of the island</article-title><source>Zookeys</source><day>28</day><month>05</month><year>2024</year><volume>1203</volume><fpage>95</fpage><lpage>130</lpage><pub-id pub-id-type="doi">10.3897/zookeys.1203.123757</pub-id></mixed-citation></tp:treatment-meta><tp:nomenclature><label>﻿</label><tp:taxon-name>
              <object-id xmlns:xlink="http://www.w3.org/1999/xlink" content-type="arpha" xlink:type="simple">F9DDD8EC-7DFC-5E12-B59C-6E8D82210980</object-id>
              <tp:taxon-name-part taxon-name-part-type="genus" reg="Ctonoxylon">Ctonoxylon</tp:taxon-name-part>
              <tp:taxon-name-part taxon-name-part-type="species" reg="acuminatum">acuminatum</tp:taxon-name-part>
            </tp:taxon-name><tp:taxon-authority>Schedl</tp:taxon-authority><xref ref-type="fig" rid="F10">Figs 75</xref><xref ref-type="fig" rid="F10">, 77</xref><xref ref-type="fig" rid="F10">, 79</xref><tp:nomenclature-citation-list><tp:nomenclature-citation><tp:taxon-name>
                  <tp:taxon-name-part taxon-name-part-type="genus" reg="Ctonoxylon">Ctonoxylon</tp:taxon-name-part>
                  <tp:taxon-name-part taxon-name-part-type="species" reg="acuminatum">acuminatum</tp:taxon-name-part>
                </tp:taxon-name><comment>Schedl, 1957: 45.</comment></tp:nomenclature-citation></tp:nomenclature-citation-list></tp:nomenclature><tp:treatment-sec sec-type="type material" id="SECID0EDBDI"><title>Type material.</title><p><bold><italic>Holotype</italic></bold>, male: [Democratic Republic of the] Congo Belge, Yangambi, 9.IX.1952, ex <italic><tp:taxon-name><tp:taxon-name-part taxon-name-part-type="genus" reg="Clitandra">Clitandra</tp:taxon-name-part><tp:taxon-name-part taxon-name-part-type="species" reg="staudtii">staudtii</tp:taxon-name-part></tp:taxon-name></italic>, KE Schedl, leg. [<abbrev xmlns:xlink="http://www.w3.org/1999/xlink" content-type="institution" xlink:title="Musee Royal de l’Afrique Centrale, Tervuren, Belgium" id="ABBRID0EZBDI" xlink:type="simple">RMCA</abbrev>, paratype in <named-content xmlns:xlink="http://www.w3.org/1999/xlink" content-type="dwc:institutional_code" xlink:title="Naturhistorisches Museum, Vienna, Austria" xlink:href="http://grbio.org/institution/naturhistorisches-museum-wien-0" xlink:type="simple">NHMW</named-content>].</p></tp:treatment-sec><tp:treatment-sec sec-type="diagnosis" id="SECID0EDCDI"><title>Diagnosis.</title><p>Length 2.6 mm. 2.3× as long as broad; colour pale brown. Male frons reticulate with short fine setae; eye parts separated by the size of upper half; anterior lateral margin of prothorax with obtuse eye scraper, from this point to coxa with elongated groove; propleural pit present; elytral suture slightly buckled at midlength; apex entire, slightly extended and upcurved in lateral view; interstrial vestiture of regular rows of long bristle-like setae.</p><fig id="F10" position="float" orientation="portrait"><object-id xmlns:xlink="http://www.w3.org/1999/xlink" content-type="doi" xlink:type="simple">10.3897/zookeys.1203.123757.figures75-80</object-id><object-id xmlns:xlink="http://www.w3.org/1999/xlink" content-type="arpha" xlink:type="simple">53B4A6E7-71E7-5F03-9970-39E57067569F</object-id><label>Figures 75–80.</label><caption><p>Dorsal, lateral, and front views of <bold>75, 77, 79</bold><italic><tp:taxon-name><tp:taxon-name-part taxon-name-part-type="genus" reg="Ctonoxylon">Ctonoxylon</tp:taxon-name-part><tp:taxon-name-part taxon-name-part-type="species" reg="acuminatum">acuminatum</tp:taxon-name-part></tp:taxon-name></italic> female holotype, and <bold>76, 78, 80</bold><italic><tp:taxon-name><tp:taxon-name-part taxon-name-part-type="genus" reg="Ctonoxylon">Ctonoxylon</tp:taxon-name-part><tp:taxon-name-part taxon-name-part-type="species" reg="spathifer">spathifer</tp:taxon-name-part></tp:taxon-name></italic> male.</p></caption><graphic xmlns:xlink="http://www.w3.org/1999/xlink" xlink:href="zookeys-1203-095_article-123757__-g010.jpg" position="float" orientation="portrait" xlink:type="simple" id="oo_1057228.jpg"><uri content-type="original_file" xlink:type="simple">https://binary.pensoft.net/fig/1057228</uri></graphic></fig></tp:treatment-sec><tp:treatment-sec sec-type="biology" id="SECID0EPDDI"><title>Biology.</title><p>One host plant is known, <italic><tp:taxon-name><tp:taxon-name-part taxon-name-part-type="genus" reg="Orthopichonia">Orthopichonia</tp:taxon-name-part><tp:taxon-name-part taxon-name-part-type="species" reg="visciflua">visciflua</tp:taxon-name-part></tp:taxon-name></italic> (K.Schum. ex Hallier f.) Vonk (<tp:taxon-name><tp:taxon-name-part taxon-name-part-type="family">Apocynaceae</tp:taxon-name-part></tp:taxon-name>), a thin climbing plant (<xref ref-type="bibr" rid="B15">Schedl 1961</xref>).</p></tp:treatment-sec><tp:treatment-sec sec-type="comments" id="SECID0EJEDI"><title>Comments.</title><p>Superficially similar to <italic><tp:taxon-name><tp:taxon-name-part taxon-name-part-type="genus" reg="Ctonoxylon">C.</tp:taxon-name-part><tp:taxon-name-part taxon-name-part-type="species" reg="kivuensis">kivuensis</tp:taxon-name-part></tp:taxon-name></italic> but has shorter setae and the elytral apex in lateral view has a slightly curved extension (Fig. <xref ref-type="fig" rid="F10">77</xref>).</p></tp:treatment-sec><ref-list><ref id="B15"><mixed-citation xmlns:xlink="http://www.w3.org/1999/xlink" xlink:type="simple"><person-group><name name-style="western"><surname>Schedl</surname><given-names>KE</given-names></name></person-group> (<year>1961</year>) <article-title><tp:taxon-name><tp:taxon-name-part taxon-name-part-type="family">Scolytidae</tp:taxon-name-part></tp:taxon-name> und <tp:taxon-name><tp:taxon-name-part taxon-name-part-type="family">Platypodidae</tp:taxon-name-part></tp:taxon-name> Afrikas. Band I (part). Familie <tp:taxon-name><tp:taxon-name-part taxon-name-part-type="family">Scolytidae</tp:taxon-name-part></tp:taxon-name>.</article-title><source>Revista de Entomologia de Moçambique</source><volume>4</volume>: <fpage>335</fpage>–<lpage>742</lpage>.</mixed-citation></ref></ref-list></tp:taxon-treatment>
