# Supplementary material for: ﻿An integrated taxonomic revision of Ctonoxylon (Coleoptera, Curculionidae, Scolytinae) reveals new Malagasy species originating from multiple recent colonisations of the island
Source: Zookeys. 2024 May 28;1203:95–130. doi: 10.3897/zookeys.1203.123757 (PMC11150870; doi:10.3897/zookeys.1203.123757)
Supplement: XML Treatment for Ctonoxylon uniseriatum [file zookeys.1203.123757-treatment24.xml]

<!DOCTYPE tp:taxon-treatment
  PUBLIC "-//TaxonX//DTD Taxonomic Treatment Publishing DTD v0 20100105//EN" "tax-treatment-NSO.dtd">
<tp:taxon-treatment xmlns:tp="http://www.plazi.org/taxpub"><tp:treatment-meta><kwd-group><label>Taxon classification</label><kwd>
                <named-content content-type="kingdom">Animalia</named-content>
              </kwd><kwd>
                <named-content content-type="order">Coleoptera</named-content>
              </kwd><kwd>
                <named-content content-type="family">Curculionidae</named-content>
              </kwd></kwd-group><mixed-citation publication-type="journal"><person-group><name><surname>Jordal</surname><given-names>Bjarte H.</given-names></name></person-group><article-title>﻿An integrated taxonomic revision of <italic><tp:taxon-name><tp:taxon-name-part taxon-name-part-type="genus" reg="Ctonoxylon">Ctonoxylon</tp:taxon-name-part></tp:taxon-name></italic> (<tp:taxon-name><tp:taxon-name-part taxon-name-part-type="order">Coleoptera</tp:taxon-name-part></tp:taxon-name>, <tp:taxon-name><tp:taxon-name-part taxon-name-part-type="family">Curculionidae</tp:taxon-name-part></tp:taxon-name>, <tp:taxon-name><tp:taxon-name-part taxon-name-part-type="subfamily">Scolytinae</tp:taxon-name-part></tp:taxon-name>) reveals new Malagasy species originating from multiple recent colonisations of the island</article-title><source>Zookeys</source><day>28</day><month>05</month><year>2024</year><volume>1203</volume><fpage>95</fpage><lpage>130</lpage><pub-id pub-id-type="doi">10.3897/zookeys.1203.123757</pub-id></mixed-citation></tp:treatment-meta><tp:nomenclature><label>﻿</label><tp:taxon-name>
              <object-id xmlns:xlink="http://www.w3.org/1999/xlink" content-type="arpha" xlink:type="simple">E88CE4F2-DD99-5E4C-88D0-2957E925B71E</object-id>
              <tp:taxon-name-part taxon-name-part-type="genus" reg="Ctonoxylon">Ctonoxylon</tp:taxon-name-part>
              <tp:taxon-name-part taxon-name-part-type="species" reg="uniseriatum">uniseriatum</tp:taxon-name-part>
            </tp:taxon-name><tp:taxon-authority>Schedl</tp:taxon-authority><xref ref-type="fig" rid="F11">Figs 82</xref><xref ref-type="fig" rid="F11">, 85</xref><xref ref-type="fig" rid="F11">, 88</xref><tp:nomenclature-citation-list><tp:nomenclature-citation><tp:taxon-name>
                  <tp:taxon-name-part taxon-name-part-type="genus" reg="Ctonoxylon">Ctonoxylon</tp:taxon-name-part>
                  <tp:taxon-name-part taxon-name-part-type="species" reg="uniseriatum">uniseriatum</tp:taxon-name-part>
                </tp:taxon-name><comment>Schedl, 1965: 114.</comment></tp:nomenclature-citation><tp:nomenclature-citation><tp:taxon-name>
                  <tp:taxon-name-part taxon-name-part-type="genus" reg="Ctonoxylon">Ctonoxylon</tp:taxon-name-part>
                  <tp:taxon-name-part taxon-name-part-type="species" reg="capensis">capensis</tp:taxon-name-part>
                </tp:taxon-name><comment>Schedl, 1971: 8, synonym by <xref ref-type="bibr" rid="B1">Beaver 2011</xref>.</comment></tp:nomenclature-citation><tp:nomenclature-citation><tp:taxon-name>
                  <tp:taxon-name-part taxon-name-part-type="genus" reg="Cryphalostenus">Cryphalostenus</tp:taxon-name-part>
                  <tp:taxon-name-part taxon-name-part-type="species" reg="erratium">erratium</tp:taxon-name-part>
                </tp:taxon-name><comment>Schedl, genus et species nomen nudum.</comment></tp:nomenclature-citation></tp:nomenclature-citation-list></tp:nomenclature><tp:treatment-sec sec-type="type material" id="SECID0EMWDI"><title>Type material.</title><p><bold><italic>Holotype</italic></bold>: [Namibia] Deutsch S.W. Afrika [<named-content xmlns:xlink="http://www.w3.org/1999/xlink" content-type="dwc:institutional_code" xlink:title="Naturhistorisches Museum, Vienna, Austria" xlink:href="http://grbio.org/institution/naturhistorisches-museum-wien-0" xlink:type="simple">NHMW</named-content>]. <bold><italic>Holotype</italic></bold> of <italic><tp:taxon-name><tp:taxon-name-part taxon-name-part-type="genus" reg="Ctonoxylon">C.</tp:taxon-name-part><tp:taxon-name-part taxon-name-part-type="species" reg="capensis">capensis</tp:taxon-name-part></tp:taxon-name></italic>: [South Africa] Umgeberge, Cape Town, 1899 [<named-content xmlns:xlink="http://www.w3.org/1999/xlink" content-type="dwc:institutional_code" xlink:title="Naturhistorisches Museum, Vienna, Austria" xlink:href="http://grbio.org/institution/naturhistorisches-museum-wien-0" xlink:type="simple">NHMW</named-content>].</p></tp:treatment-sec><tp:treatment-sec sec-type="diagnosis" id="SECID0EPXDI"><title>Diagnosis.</title><p>Length 2.3–2.8 mm. 2.3–2.4× as long as broad; colour dark brown. Male frons slightly inflated, smooth and impunctate with short setae near eyes and epistoma; female frons finely punctured with short erect setae; eye parts separated by the size of upper half; lateral anterior margin of prothorax with short elongated groove near front of procoxa; propleural pit large; scutellar shield detached from elytra; elytral suture a little buckled at midlength; apex entire; punctures on discal interstriae obscure, interstriae 1–7 with uniseriate, spatulate, curved setae, interstriae 8–10 sometimes with variably confused rows of setae, on declivital interstriae 1 and 2 setae partly confused, directed sideways; posterior metaventrite with unusually broad and long setae.</p></tp:treatment-sec><tp:treatment-sec sec-type="distribution" id="SECID0EUXDI"><title>Distribution.</title><p>Namibia, South Africa.</p></tp:treatment-sec><tp:treatment-sec sec-type="New records" id="SECID0EZXDI"><title>New records.</title><p>South Africa, W. Cape province, 10 km N Hoekwil, Woodville [GIS: <named-content xmlns:xlink="http://www.w3.org/1999/xlink" content-type="dwc:verbatimCoordinates" xlink:type="simple"><named-content content-type="geo-json" specific-use="{&#34;type&#34;:&#34;Point&#34;,&#34;coordinates&#34;:[22.639000,-33.933000]}" id="NCID0ECYDI" xlink:type="simple">-33.933, 22.639</named-content></named-content>], 1.Nov.2006; Knysna, Diepwalle [GIS: <named-content xmlns:xlink="http://www.w3.org/1999/xlink" content-type="dwc:verbatimCoordinates" xlink:type="simple"><named-content content-type="geo-json" specific-use="{&#34;type&#34;:&#34;Point&#34;,&#34;coordinates&#34;:[23.152000,-33.957000]}" id="NCID0EKYDI" xlink:type="simple">-33.957, 23.152</named-content></named-content>], 3.11.2006 and 7.11.2006; Knysna, Goudveld, Krisjan Se-Nek [GIS: <named-content xmlns:xlink="http://www.w3.org/1999/xlink" content-type="dwc:verbatimCoordinates" xlink:type="simple"><named-content content-type="geo-json" specific-use="{&#34;type&#34;:&#34;Point&#34;,&#34;coordinates&#34;:[22.948000,-33.913000]}" id="NCID0ESYDI" xlink:type="simple">-33.913, 22.948</named-content></named-content>], 5.11.2006, all collections ex liana, B. Jordal, leg. [<named-content xmlns:xlink="http://www.w3.org/1999/xlink" content-type="dwc:institutional_code" xlink:title="University Museum of Bergen, Norway" xlink:href="http://grbio.org/institution/museum-zoology-university-bergen-vertebrate-collections" xlink:type="simple">ZMUB</named-content>].</p></tp:treatment-sec><tp:treatment-sec sec-type="biology" id="SECID0E3YDI"><title>Biology.</title><p>A common species found exclusively in thin lianas ~ 1 cm in diameter. Females were excavating longitudinal tunnels in the pith and wood of rather fresh material which still exuded latex. Males had left the female either before egg laying or just after the first eggs were laid. Broods were small, with 3–8 eggs per female (Table <xref ref-type="table" rid="T5">5</xref>).</p></tp:treatment-sec><tp:treatment-sec sec-type="remarks" id="SECID0EGZDI"><title>Remarks.</title><p>A specimen in <named-content xmlns:xlink="http://www.w3.org/1999/xlink" content-type="dwc:institutional_code" xlink:title="Naturhistorisches Museum, Vienna, Austria" xlink:href="http://grbio.org/institution/naturhistorisches-museum-wien-0" xlink:type="simple">NHMW</named-content> marked as the holotype of <italic><tp:taxon-name><tp:taxon-name-part taxon-name-part-type="genus" reg="Cryphalostenus">Cryphalostenus</tp:taxon-name-part><tp:taxon-name-part taxon-name-part-type="species" reg="erratium">erratium</tp:taxon-name-part></tp:taxon-name></italic> det. Schedl is not published. It is clearly the same species as <italic><tp:taxon-name><tp:taxon-name-part taxon-name-part-type="genus" reg="Ctonoxylon">C.</tp:taxon-name-part><tp:taxon-name-part taxon-name-part-type="species" reg="uniseriatum">uniseriatum</tp:taxon-name-part></tp:taxon-name></italic>.</p></tp:treatment-sec><tp:treatment-sec><!--Section generated to contain objects referenced in tp:taxon-treatment.--><fig id="F11" position="float" orientation="portrait"><object-id xmlns:xlink="http://www.w3.org/1999/xlink" content-type="doi" xlink:type="simple">10.3897/zookeys.1203.123757.figures81-89</object-id><object-id xmlns:xlink="http://www.w3.org/1999/xlink" content-type="arpha" xlink:type="simple">B6EA7516-C79E-5EAD-A417-14309B9AA283</object-id><label>Figures 81–89.</label><caption><p>Dorsal, lateral, and front views of <bold>81, 84, 87</bold><italic><tp:taxon-name><tp:taxon-name-part taxon-name-part-type="genus" reg="Ctonoxylon">Ctonoxylon</tp:taxon-name-part><tp:taxon-name-part taxon-name-part-type="species" reg="amanicum">amanicum</tp:taxon-name-part></tp:taxon-name></italic> female <bold>82, 85, 88</bold><italic><tp:taxon-name><tp:taxon-name-part taxon-name-part-type="genus" reg="Ctonoxylon">Ctonoxylon</tp:taxon-name-part><tp:taxon-name-part taxon-name-part-type="species" reg="uniseriatum">uniseriatum</tp:taxon-name-part></tp:taxon-name></italic> female, and <bold>83, 86, 89</bold><italic><tp:taxon-name><tp:taxon-name-part taxon-name-part-type="genus" reg="Ctonoxylon">Ctonoxylon</tp:taxon-name-part><tp:taxon-name-part taxon-name-part-type="species" reg="spinifer">spinifer</tp:taxon-name-part></tp:taxon-name></italic> female.</p></caption><graphic xmlns:xlink="http://www.w3.org/1999/xlink" xlink:href="zookeys-1203-095_article-123757__-g011.jpg" position="float" orientation="portrait" xlink:type="simple" id="oo_1057229.jpg"><uri content-type="original_file" xlink:type="simple">https://binary.pensoft.net/fig/1057229</uri></graphic></fig><table-wrap id="T5" position="float" orientation="portrait"><label>Table 5.</label><caption><p>Reproductive biology observed for <italic><tp:taxon-name><tp:taxon-name-part taxon-name-part-type="genus" reg="Ctonoxylon">Ctonoxylon</tp:taxon-name-part></tp:taxon-name></italic> species (*records from <xref ref-type="bibr" rid="B15">Schedl 1961</xref>). All observed species form monogynous pairs at the early stage of mating and egg laying. The two last columns indicate the offspring developmental stage where parents have permanently left the nest.</p></caption><table id="TID0EF6BI" rules="all"><tbody><tr><th rowspan="1" colspan="1">Species</th><th rowspan="1" colspan="1">Host family (majority)</th><th rowspan="1" colspan="1">Diam (cm)</th><th rowspan="1" colspan="1">egg tunnel direction</th><th rowspan="1" colspan="1">Brood size</th><th rowspan="1" colspan="1">males leave</th><th rowspan="1" colspan="1">females leave</th></tr><tr><td rowspan="1" colspan="1"><italic><tp:taxon-name><tp:taxon-name-part taxon-name-part-type="genus" reg="Ctonoxylon">Ctonoxylon</tp:taxon-name-part><tp:taxon-name-part taxon-name-part-type="species" reg="acuminatum">acuminatum</tp:taxon-name-part></tp:taxon-name></italic>*</td><td rowspan="1" colspan="1">
                  <tp:taxon-name><tp:taxon-name-part taxon-name-part-type="family">Apocynaceae</tp:taxon-name-part></tp:taxon-name>
                </td><td rowspan="1" colspan="1">5</td><td rowspan="1" colspan="1">transverse</td><td rowspan="1" colspan="1">36</td><td rowspan="1" colspan="1"/><td rowspan="1" colspan="1"/></tr><tr><td rowspan="1" colspan="1">
                  <italic>
                    <tp:taxon-name><tp:taxon-name-part taxon-name-part-type="genus" reg="Ctonoxylon">Ctonoxylon</tp:taxon-name-part><tp:taxon-name-part taxon-name-part-type="species" reg="amanicum">amanicum</tp:taxon-name-part></tp:taxon-name>
                  </italic>
                </td><td rowspan="1" colspan="1">(liana)</td><td rowspan="1" colspan="1">0.6–2.0</td><td rowspan="1" colspan="1">irregular</td><td rowspan="1" colspan="1"/><td rowspan="1" colspan="1"/><td rowspan="1" colspan="1"/></tr><tr><td rowspan="3" colspan="1">
                  <italic>
                    <tp:taxon-name><tp:taxon-name-part taxon-name-part-type="genus" reg="Ctonoxylon">Ctonoxylon</tp:taxon-name-part><tp:taxon-name-part taxon-name-part-type="species" reg="flavescens">flavescens</tp:taxon-name-part></tp:taxon-name>
                  </italic>
                </td><td rowspan="1" colspan="1">
                  <tp:taxon-name><tp:taxon-name-part taxon-name-part-type="family">Moraceae</tp:taxon-name-part></tp:taxon-name>
                </td><td rowspan="1" colspan="1">15</td><td rowspan="1" colspan="1">longitudinal</td><td rowspan="1" colspan="1">19-23</td><td rowspan="1" colspan="1">egg</td><td rowspan="1" colspan="1">pupa</td></tr><tr><td rowspan="1" colspan="1">
                  <tp:taxon-name><tp:taxon-name-part taxon-name-part-type="family">Malvaceae</tp:taxon-name-part></tp:taxon-name>
                </td><td rowspan="1" colspan="1">7</td><td rowspan="1" colspan="1">longitudinal</td><td rowspan="1" colspan="1">20-30</td><td rowspan="1" colspan="1">larva</td><td rowspan="1" colspan="1"/></tr><tr><td rowspan="1" colspan="1"><tp:taxon-name><tp:taxon-name-part taxon-name-part-type="family">Apocynaceae</tp:taxon-name-part></tp:taxon-name>*</td><td rowspan="1" colspan="1">2–4</td><td rowspan="1" colspan="1">longitudinal</td><td rowspan="1" colspan="1">30-45</td><td rowspan="1" colspan="1"/><td rowspan="1" colspan="1"/></tr><tr><td rowspan="1" colspan="1">
                  <italic>
                    <tp:taxon-name><tp:taxon-name-part taxon-name-part-type="genus" reg="Ctonoxylon">Ctonoxylon</tp:taxon-name-part><tp:taxon-name-part taxon-name-part-type="species" reg="methneri">methneri</tp:taxon-name-part></tp:taxon-name>
                  </italic>
                </td><td rowspan="1" colspan="1">
                  <tp:taxon-name><tp:taxon-name-part taxon-name-part-type="family">Oleaceae</tp:taxon-name-part></tp:taxon-name>
                </td><td rowspan="1" colspan="1">2–60</td><td rowspan="1" colspan="1">transverse</td><td rowspan="1" colspan="1">8–48</td><td rowspan="1" colspan="1">egg</td><td rowspan="1" colspan="1">larva</td></tr><tr><td rowspan="1" colspan="1">
                  <italic>
                    <tp:taxon-name><tp:taxon-name-part taxon-name-part-type="genus" reg="Ctonoxylon">Ctonoxylon</tp:taxon-name-part><tp:taxon-name-part taxon-name-part-type="species" reg="quadrispinum">quadrispinum</tp:taxon-name-part></tp:taxon-name>
                  </italic>
                </td><td rowspan="1" colspan="1">(liana)</td><td rowspan="1" colspan="1">4</td><td rowspan="1" colspan="1">transverse</td><td rowspan="1" colspan="1">50–60</td><td rowspan="1" colspan="1"/><td rowspan="1" colspan="1">pupa?</td></tr><tr><td rowspan="1" colspan="1">
                  <italic>
                    <tp:taxon-name><tp:taxon-name-part taxon-name-part-type="genus" reg="Ctonoxylon">Ctonoxylon</tp:taxon-name-part><tp:taxon-name-part taxon-name-part-type="species" reg="uniseriatum">uniseriatum</tp:taxon-name-part></tp:taxon-name>
                  </italic>
                </td><td rowspan="1" colspan="1">(liana)</td><td rowspan="1" colspan="1">0.8–3</td><td rowspan="1" colspan="1">longitudinal</td><td rowspan="1" colspan="1">3–8</td><td rowspan="1" colspan="1">egg</td><td rowspan="1" colspan="1">larva</td></tr></tbody></table></table-wrap></tp:treatment-sec><ref-list><ref id="B1"><mixed-citation xmlns:xlink="http://www.w3.org/1999/xlink" xlink:type="simple"><person-group><name name-style="western"><surname>Beaver</surname><given-names>RA</given-names></name></person-group> (<year>2011</year>) <article-title>New synonymy and taxonomic changes in bark and ambrosia beetles (<tp:taxon-name><tp:taxon-name-part taxon-name-part-type="order">Coleoptera</tp:taxon-name-part></tp:taxon-name>: <tp:taxon-name><tp:taxon-name-part taxon-name-part-type="family">Curculionidae</tp:taxon-name-part></tp:taxon-name>: <tp:taxon-name><tp:taxon-name-part taxon-name-part-type="subfamily">Scolytinae</tp:taxon-name-part></tp:taxon-name>, <tp:taxon-name><tp:taxon-name-part taxon-name-part-type="subfamily">Platypodinae</tp:taxon-name-part></tp:taxon-name>).</article-title><source>Koleopterologische Rundschau</source><volume>81</volume>: <fpage>277</fpage>–<lpage>289</lpage>.</mixed-citation></ref><ref id="B15"><mixed-citation xmlns:xlink="http://www.w3.org/1999/xlink" xlink:type="simple"><person-group><name name-style="western"><surname>Schedl</surname><given-names>KE</given-names></name></person-group> (<year>1961</year>) <article-title><tp:taxon-name><tp:taxon-name-part taxon-name-part-type="family">Scolytidae</tp:taxon-name-part></tp:taxon-name> und <tp:taxon-name><tp:taxon-name-part taxon-name-part-type="family">Platypodidae</tp:taxon-name-part></tp:taxon-name> Afrikas. Band I (part). Familie <tp:taxon-name><tp:taxon-name-part taxon-name-part-type="family">Scolytidae</tp:taxon-name-part></tp:taxon-name>.</article-title><source>Revista de Entomologia de Moçambique</source><volume>4</volume>: <fpage>335</fpage>–<lpage>742</lpage>.</mixed-citation></ref></ref-list></tp:taxon-treatment>
