# Supplementary material for: ﻿An integrated taxonomic revision of Ctonoxylon (Coleoptera, Curculionidae, Scolytinae) reveals new Malagasy species originating from multiple recent colonisations of the island
Source: Zookeys. 2024 May 28;1203:95–130. doi: 10.3897/zookeys.1203.123757 (PMC11150870; doi:10.3897/zookeys.1203.123757)
Supplement: XML Treatment for Ctonoxylon spinifer [file zookeys.1203.123757-treatment25.xml]

<!DOCTYPE tp:taxon-treatment
  PUBLIC "-//TaxonX//DTD Taxonomic Treatment Publishing DTD v0 20100105//EN" "tax-treatment-NSO.dtd">
<tp:taxon-treatment xmlns:tp="http://www.plazi.org/taxpub"><tp:treatment-meta><kwd-group><label>Taxon classification</label><kwd>
                <named-content content-type="kingdom">Animalia</named-content>
              </kwd><kwd>
                <named-content content-type="order">Coleoptera</named-content>
              </kwd><kwd>
                <named-content content-type="family">Curculionidae</named-content>
              </kwd></kwd-group><mixed-citation publication-type="journal"><person-group><name><surname>Jordal</surname><given-names>Bjarte H.</given-names></name></person-group><article-title>﻿An integrated taxonomic revision of <italic><tp:taxon-name><tp:taxon-name-part taxon-name-part-type="genus" reg="Ctonoxylon">Ctonoxylon</tp:taxon-name-part></tp:taxon-name></italic> (<tp:taxon-name><tp:taxon-name-part taxon-name-part-type="order">Coleoptera</tp:taxon-name-part></tp:taxon-name>, <tp:taxon-name><tp:taxon-name-part taxon-name-part-type="family">Curculionidae</tp:taxon-name-part></tp:taxon-name>, <tp:taxon-name><tp:taxon-name-part taxon-name-part-type="subfamily">Scolytinae</tp:taxon-name-part></tp:taxon-name>) reveals new Malagasy species originating from multiple recent colonisations of the island</article-title><source>Zookeys</source><day>28</day><month>05</month><year>2024</year><volume>1203</volume><fpage>95</fpage><lpage>130</lpage><pub-id pub-id-type="doi">10.3897/zookeys.1203.123757</pub-id></mixed-citation></tp:treatment-meta><tp:nomenclature><label>﻿</label><tp:taxon-name>
              <object-id xmlns:xlink="http://www.w3.org/1999/xlink" content-type="arpha" xlink:type="simple">17ED380A-5802-5082-8897-C93779E72F7B</object-id>
              <tp:taxon-name-part taxon-name-part-type="genus" reg="Ctonoxylon">Ctonoxylon</tp:taxon-name-part>
              <tp:taxon-name-part taxon-name-part-type="species" reg="spinifer">spinifer</tp:taxon-name-part>
            </tp:taxon-name><tp:taxon-authority>Eggers</tp:taxon-authority><xref ref-type="fig" rid="F11">Figs 83</xref><xref ref-type="fig" rid="F11">, 86</xref><xref ref-type="fig" rid="F11">, 89</xref><tp:nomenclature-citation-list><tp:nomenclature-citation><tp:taxon-name>
                  <tp:taxon-name-part taxon-name-part-type="genus" reg="Ctonoxylon">Ctonoxylon</tp:taxon-name-part>
                  <tp:taxon-name-part taxon-name-part-type="species" reg="spinifer">spinifer</tp:taxon-name-part>
                </tp:taxon-name><comment>Eggers, 1920: 39.</comment></tp:nomenclature-citation><tp:nomenclature-citation><tp:taxon-name>
                  <tp:taxon-name-part taxon-name-part-type="genus" reg="Ctonoxylon">Ctonoxylon</tp:taxon-name-part>
                  <tp:taxon-name-part taxon-name-part-type="species" reg="setifer">setifer</tp:taxon-name-part>
                </tp:taxon-name><comment>Eggers, 1920: 39, syn. nov.</comment></tp:nomenclature-citation></tp:nomenclature-citation-list></tp:nomenclature><tp:treatment-sec sec-type="Links" id="SECID0ER3DI"><title>Links.</title><p><ext-link xmlns:xlink="http://www.w3.org/1999/xlink" xlink:href="https://www.barkbeetles.info/photos_target_species.php?lookUp=7983" ext-link-type="uri" xlink:type="simple">https://www.barkbeetles.info/photos_target_species.php?lookUp=7983</ext-link>.</p></tp:treatment-sec><tp:treatment-sec sec-type="type material" id="SECID0E33DI"><title>Type material.</title><p><bold><italic>Lectotype</italic></bold>, male of <italic><tp:taxon-name><tp:taxon-name-part taxon-name-part-type="genus" reg="Ctonoxylon">C.</tp:taxon-name-part><tp:taxon-name-part taxon-name-part-type="species" reg="spinifer">spinifer</tp:taxon-name-part></tp:taxon-name></italic>: Kamerun, Soppo, 1912, v. Rothkirch leg. [<named-content xmlns:xlink="http://www.w3.org/1999/xlink" content-type="dwc:institutional_code" xlink:title="National Museum of Natural History, Washington D.C., USA" xlink:href="http://grbio.org/institution/smithsonian-institution-national-museum-natural-history-0" xlink:type="simple">USNM</named-content>]; <bold><italic>paratype</italic></bold>, female, same data [<named-content xmlns:xlink="http://www.w3.org/1999/xlink" content-type="dwc:institutional_code" xlink:title="Naturhistorisches Museum, Vienna, Austria" xlink:href="http://grbio.org/institution/naturhistorisches-museum-wien-0" xlink:type="simple">NHMW</named-content>]. <bold><italic>Holotype</italic></bold><italic><tp:taxon-name><tp:taxon-name-part taxon-name-part-type="genus" reg="Ctonoxylon">C.</tp:taxon-name-part><tp:taxon-name-part taxon-name-part-type="species" reg="setifer">setifer</tp:taxon-name-part></tp:taxon-name></italic>: [Tanzania] Amani [lost]; <bold><italic>paratype</italic></bold> [<named-content xmlns:xlink="http://www.w3.org/1999/xlink" content-type="dwc:institutional_code" xlink:title="Naturhistorisches Museum, Vienna, Austria" xlink:href="http://grbio.org/institution/naturhistorisches-museum-wien-0" xlink:type="simple">NHMW</named-content>].</p></tp:treatment-sec><tp:treatment-sec sec-type="diagnosis" id="SECID0EV5DI"><title>Diagnosis.</title><p>Length 2.2–2.8 mm. 2.2–2.3× as long as broad; colour brown. Female frons sparsely punctured, lightly granulated with short erect setae; male frons flat, smooth, impunctate and glabrous on central third, with longer setae near eyes and epistoma; eye parts separated by the size of upper half; anterior lateral margin of prothorax with faint eye scraper, below this point with a short elongated groove near front of procoxa; propleural pit present above coxa; scutellar shield detached from elytra; elytral suture a little buckled at midlength; apex entire; interstrial vestiture of mainly regular rows of bristle-like erect setae, interstrial punctures on both disc and declivity dense, distinct; posterior metaventrite with unusually broad and long setae.</p></tp:treatment-sec><tp:treatment-sec sec-type="distribution" id="SECID0E15DI"><title>Distribution.</title><p>Burkino Faso (new country record), Ivory Coast, Cameroon, Democratic Republic of the Congo; Kenya, Tanzania, Madagascar (new country record).</p></tp:treatment-sec><tp:treatment-sec sec-type="New records" id="SECID0E65DI"><title>New records.</title><p>Burkina Faso, Foret de Boulon [<named-content xmlns:xlink="http://www.w3.org/1999/xlink" content-type="dwc:verbatimCoordinates" xlink:type="simple"><named-content content-type="geo-json" specific-use="{&#34;type&#34;:&#34;Point&#34;,&#34;coordinates&#34;:[-4.510000,10.343000]}" id="NCID0EI6DI" xlink:type="simple">10.343, -4.510</named-content></named-content>], 270 m, piege interception (1), piege limeneux (1), 9.7.2006, F. Genier, leg. [<named-content xmlns:xlink="http://www.w3.org/1999/xlink" content-type="dwc:institutional_code" xlink:title="Canadian Museum of Nature, Ottawa, Canada" xlink:href="http://grbio.org/institution/canadian-museum-nature-3" xlink:type="simple">CMNC</named-content>]; Cameroon, Adamoua, 20 km S. Minim [<named-content xmlns:xlink="http://www.w3.org/1999/xlink" content-type="dwc:verbatimCoordinates" xlink:type="simple"><named-content content-type="geo-json" specific-use="{&#34;type&#34;:&#34;Point&#34;,&#34;coordinates&#34;:[12.520000,6.490000]}" id="NCID0EV6DI" xlink:type="simple">6.49, 12.52</named-content></named-content>], 1200 m alt., 8.3.1982, Flacke &amp; Nagel, leg. [1, <named-content xmlns:xlink="http://www.w3.org/1999/xlink" content-type="dwc:institutional_code" xlink:title="Zoologisches Forschungsmuseum “Alexander Koenig”, Bonn, Germany" xlink:href="http://grbio.org/institution/zoologisches-forschungsmuseum-alexander-koenig" xlink:type="simple">ZFMK</named-content>]; Tanzania, Udzungwa National Park HQ, Mang’ula [GIS: <named-content xmlns:xlink="http://www.w3.org/1999/xlink" content-type="dwc:verbatimCoordinates" xlink:type="simple"><named-content content-type="geo-json" specific-use="{&#34;type&#34;:&#34;Point&#34;,&#34;coordinates&#34;:[36.880000,-7.845000]}" id="NCID0EDAAK" xlink:type="simple">-7.845, 36.880</named-content></named-content>], 200 m alt., ex liana, 9.11.2009 and 29.6.2010, B. Jordal, leg.; Mang’ula [GIS:<named-content xmlns:xlink="http://www.w3.org/1999/xlink" content-type="dwc:verbatimCoordinates" xlink:type="simple"><named-content content-type="geo-json" specific-use="{&#34;type&#34;:&#34;Point&#34;,&#34;coordinates&#34;:[36.883000,-7.850000]}" id="NCID0ELAAK" xlink:type="simple">-7.850, 36.883</named-content></named-content>], ex liana, 14.11.2009, B. Jordal, leg. [<named-content xmlns:xlink="http://www.w3.org/1999/xlink" content-type="dwc:institutional_code" xlink:title="University Museum of Bergen, Norway" xlink:href="http://grbio.org/institution/museum-zoology-university-bergen-vertebrate-collections" xlink:type="simple">ZMUB</named-content>]; Morogoro, Kimboza Forest Reserve [<named-content xmlns:xlink="http://www.w3.org/1999/xlink" content-type="dwc:verbatimCoordinates" xlink:type="simple"><named-content content-type="geo-json" specific-use="{&#34;type&#34;:&#34;Point&#34;,&#34;coordinates&#34;:[37.806000,-7.023000]}" id="NCID0EYAAK" xlink:type="simple">-7.023, 37.806</named-content></named-content>], S.S. Madoffe, leg. [1, <named-content xmlns:xlink="http://www.w3.org/1999/xlink" content-type="dwc:institutional_code" xlink:title="The Natural History Museum, London, UK" xlink:href="http://grbio.org/institution/natural-history-museum-london" xlink:type="simple">NHMUK</named-content>]; Madagascar, Reserve speciale de l’Ankarana, 22.9 km SW Anivoran [<named-content xmlns:xlink="http://www.w3.org/1999/xlink" content-type="dwc:verbatimCoordinates" xlink:type="simple"><named-content content-type="geo-json" specific-use="{&#34;type&#34;:&#34;Point&#34;,&#34;coordinates&#34;:[49.160000,-12.930000]}" id="NCID0EFBAK" xlink:type="simple">-12.93, 49.16</named-content></named-content>], B. Fischer, leg. [1, <named-content xmlns:xlink="http://www.w3.org/1999/xlink" content-type="dwc:institutional_code" xlink:title="California Academy of Science, San Francisco, USA" xlink:href="http://grbio.org/institution/california-academy-sciences" xlink:type="simple">CAS</named-content>].</p></tp:treatment-sec><tp:treatment-sec sec-type="biology" id="SECID0EPBAK"><title>Biology.</title><p>Specimens were dissected from the pith of thin lianas, 0.6–1.0 cm diameter, still exuding latex.</p></tp:treatment-sec><tp:treatment-sec sec-type="comments" id="SECID0EUBAK"><title>Comments.</title><p>The co-types (paratypes) of <italic><tp:taxon-name><tp:taxon-name-part taxon-name-part-type="genus" reg="Ctonoxylon">C.</tp:taxon-name-part><tp:taxon-name-part taxon-name-part-type="species" reg="spinifer">spinifer</tp:taxon-name-part></tp:taxon-name></italic> are identical to those of <italic><tp:taxon-name><tp:taxon-name-part taxon-name-part-type="genus" reg="Ctonoxylon">C.</tp:taxon-name-part><tp:taxon-name-part taxon-name-part-type="species" reg="setifer">setifer</tp:taxon-name-part></tp:taxon-name></italic>. Because the holotype of <italic><tp:taxon-name><tp:taxon-name-part taxon-name-part-type="genus" reg="Ctonoxylon">C.</tp:taxon-name-part><tp:taxon-name-part taxon-name-part-type="species" reg="setifer">setifer</tp:taxon-name-part></tp:taxon-name></italic> is lost, and using the principle of first reviser, the name <italic><tp:taxon-name><tp:taxon-name-part taxon-name-part-type="genus" reg="Ctonoxylon"/><tp:taxon-name-part taxon-name-part-type="species" reg="spinifer">spinifer</tp:taxon-name-part></tp:taxon-name></italic> is given priority. Eggers’ descriptions are very similar and not useful to distinguish specimens. There is some variation within series of various other collections, particularly in the regularity of interstrial rows of setae but this variation follows no predictable pattern. This species is very similar to <italic><tp:taxon-name><tp:taxon-name-part taxon-name-part-type="genus" reg="Ctonoxylon">C.</tp:taxon-name-part><tp:taxon-name-part taxon-name-part-type="species" reg="uniseriatum">uniseriatum</tp:taxon-name-part></tp:taxon-name></italic> but differs by the erect interstrial setae, particularly on the declivity where setae are not directed sideways as in <italic><tp:taxon-name><tp:taxon-name-part taxon-name-part-type="genus" reg="Ctonoxylon"/><tp:taxon-name-part taxon-name-part-type="species" reg="uniseriatum">uniseriatum</tp:taxon-name-part></tp:taxon-name></italic>, by the densely placed interstrial punctures, and in males also by the less inflated upper central frons. Genetic data supported a sister relationship to <italic><tp:taxon-name><tp:taxon-name-part taxon-name-part-type="genus" reg="Ctonoxylon">C.</tp:taxon-name-part><tp:taxon-name-part taxon-name-part-type="species" reg="amanicum">amanicum</tp:taxon-name-part></tp:taxon-name></italic> instead of <italic><tp:taxon-name><tp:taxon-name-part taxon-name-part-type="genus" reg="Ctonoxylon">C.</tp:taxon-name-part><tp:taxon-name-part taxon-name-part-type="species" reg="uniseriatum">uniseriatum</tp:taxon-name-part></tp:taxon-name></italic> (Fig. <xref ref-type="fig" rid="F2">11</xref>).</p><p>A single specimen is recorded from near the north-west coast of Madagascar. This is not too surprising given the broad Afrotropical distribution of this species.</p></tp:treatment-sec><tp:treatment-sec><!--Section generated to contain objects referenced in tp:taxon-treatment.--><fig id="F11" position="float" orientation="portrait"><object-id xmlns:xlink="http://www.w3.org/1999/xlink" content-type="doi" xlink:type="simple">10.3897/zookeys.1203.123757.figures81-89</object-id><object-id xmlns:xlink="http://www.w3.org/1999/xlink" content-type="arpha" xlink:type="simple">B6EA7516-C79E-5EAD-A417-14309B9AA283</object-id><label>Figures 81–89.</label><caption><p>Dorsal, lateral, and front views of <bold>81, 84, 87</bold><italic><tp:taxon-name><tp:taxon-name-part taxon-name-part-type="genus" reg="Ctonoxylon">Ctonoxylon</tp:taxon-name-part><tp:taxon-name-part taxon-name-part-type="species" reg="amanicum">amanicum</tp:taxon-name-part></tp:taxon-name></italic> female <bold>82, 85, 88</bold><italic><tp:taxon-name><tp:taxon-name-part taxon-name-part-type="genus" reg="Ctonoxylon">Ctonoxylon</tp:taxon-name-part><tp:taxon-name-part taxon-name-part-type="species" reg="uniseriatum">uniseriatum</tp:taxon-name-part></tp:taxon-name></italic> female, and <bold>83, 86, 89</bold><italic><tp:taxon-name><tp:taxon-name-part taxon-name-part-type="genus" reg="Ctonoxylon">Ctonoxylon</tp:taxon-name-part><tp:taxon-name-part taxon-name-part-type="species" reg="spinifer">spinifer</tp:taxon-name-part></tp:taxon-name></italic> female.</p></caption><graphic xmlns:xlink="http://www.w3.org/1999/xlink" xlink:href="zookeys-1203-095_article-123757__-g011.jpg" position="float" orientation="portrait" xlink:type="simple" id="oo_1057229.jpg"><uri content-type="original_file" xlink:type="simple">https://binary.pensoft.net/fig/1057229</uri></graphic></fig><fig id="F2" position="float" orientation="portrait"><object-id xmlns:xlink="http://www.w3.org/1999/xlink" content-type="doi" xlink:type="simple">10.3897/zookeys.1203.123757.figures10-11</object-id><object-id xmlns:xlink="http://www.w3.org/1999/xlink" content-type="arpha" xlink:type="simple">D66FDBDE-AA86-525B-B4EE-CA99C2AFBEDD</object-id><label>Figures 10–11.</label><caption><p>Phylogeny of <italic><tp:taxon-name><tp:taxon-name-part taxon-name-part-type="genus" reg="Ctonoxylon">Ctonoxylon</tp:taxon-name-part></tp:taxon-name></italic>. Node support is given as posterior probabilities above and parsimony bootstrap values below nodes <bold>10</bold> tree topology resulting from the parsimony analysis of 14 morphological characters for all species using implied weighting (<xref ref-type="bibr" rid="B5">Goloboff et al. 2018</xref>) <bold>11</bold> partial tree topology redrawn from a previously published Bayesian tree topology based on 1958 nucleotide position from three gene fragments (<xref ref-type="bibr" rid="B9">Jordal 2023</xref>). Species found in Madagascar marked in purple.</p></caption><graphic xmlns:xlink="http://www.w3.org/1999/xlink" xlink:href="zookeys-1203-095_article-123757__-g002.jpg" position="float" orientation="portrait" xlink:type="simple" id="oo_1057220.jpg"><uri content-type="original_file" xlink:type="simple">https://binary.pensoft.net/fig/1057220</uri></graphic></fig></tp:treatment-sec><ref-list><ref id="B5"><mixed-citation xmlns:xlink="http://www.w3.org/1999/xlink" xlink:type="simple"><person-group><name name-style="western"><surname>Goloboff</surname><given-names>PA</given-names></name><name name-style="western"><surname>Torres</surname><given-names>A</given-names></name><name name-style="western"><surname>Arias</surname><given-names>JS</given-names></name></person-group> (<year>2018</year>) <article-title>Weighted parsimony outperforms other methods of phylogenetic inference under models appropriate for morphology.</article-title><source>Cladistics</source><volume>34</volume>(<issue>4</issue>): <fpage>407</fpage>–<lpage>437</lpage>. <ext-link xlink:href="10.1111/cla.12205" ext-link-type="doi" xlink:type="simple">https://doi.org/10.1111/cla.12205</ext-link></mixed-citation></ref><ref id="B9"><mixed-citation xmlns:xlink="http://www.w3.org/1999/xlink" xlink:type="simple"><person-group><name name-style="western"><surname>Jordal</surname><given-names>BH</given-names></name></person-group> (<year>2023</year>) <article-title><tp:taxon-name><tp:taxon-name-part taxon-name-part-type="subtribe">Glostatina</tp:taxon-name-part></tp:taxon-name>, a new xyloctonine subtribe for <italic><tp:taxon-name><tp:taxon-name-part taxon-name-part-type="genus">Glostatus</tp:taxon-name-part></tp:taxon-name></italic> (<tp:taxon-name><tp:taxon-name-part taxon-name-part-type="order">Coleoptera</tp:taxon-name-part></tp:taxon-name>: <tp:taxon-name><tp:taxon-name-part taxon-name-part-type="family">Curculionidae</tp:taxon-name-part></tp:taxon-name>), based on clear genetic and morphological differences.</article-title><source>European Journal of Entomology</source><volume>120</volume>: <fpage>199</fpage>–<lpage>232</lpage>. <ext-link xlink:href="10.14411/eje.2023.025" ext-link-type="doi" xlink:type="simple">https://doi.org/10.14411/eje.2023.025</ext-link></mixed-citation></ref></ref-list></tp:taxon-treatment>
